# Supplementary material for: How neurons migrate: a dynamic in-silico model of neuronal migration in the developing cortex
Source: BMC Syst Biol. 2011 Sep 30;5:154. doi: 10.1186/1752-0509-5-154 (PMC3198702; doi:10.1186/1752-0509-5-154)
Supplement: Additional file 5 — A compressed file of the source code of the model. Written in Java and compiled using Mason (see Material and Methods). [file 1752-0509-5-154-S5.ZIP]

Archive with 141 entries (118 files):
- neuronalmigrationWild/
- neuronalmigrationWild/.DS_Store
- neuronalmigrationWild/.metadata/
- neuronalmigrationWild/.metadata/.lock
- neuronalmigrationWild/.metadata/.log
- neuronalmigrationWild/.metadata/.mylyn/
- neuronalmigrationWild/.metadata/.mylyn/.tasks.xml.zip
- neuronalmigrationWild/.metadata/.mylyn/contexts/
- neuronalmigrationWild/.metadata/.mylyn/repositories.xml.zip
- neuronalmigrationWild/.metadata/.mylyn/tasks.xml.zip
- neuronalmigrationWild/.metadata/.plugins/
- neuronalmigrationWild/.metadata/.plugins/org.eclipse.core.resources/
- neuronalmigrationWild/.metadata/.plugins/org.eclipse.core.resources/.history/
- neuronalmigrationWild/.metadata/.plugins/org.eclipse.core.resources/.root/
- neuronalmigrationWild/.metadata/.plugins/org.eclipse.core.resources/.root/.indexes/
- neuronalmigrationWild/.metadata/.plugins/org.eclipse.core.resources/.root/.indexes/history.version
- neuronalmigrationWild/.metadata/.plugins/org.eclipse.core.resources/.root/.indexes/properties.index
- neuronalmigrationWild/.metadata/.plugins/org.eclipse.core.resources/.root/.indexes/properties.version
- neuronalmigrationWild/.metadata/.plugins/org.eclipse.core.resources/.root/5.tree
- neuronalmigrationWild/.metadata/.plugins/org.eclipse.core.resources/.safetable/
- neuronalmigrationWild/.metadata/.plugins/org.eclipse.core.resources/.safetable/org.eclipse.core.resources
- neuronalmigrationWild/.metadata/.plugins/org.eclipse.core.runtime/
- neuronalmigrationWild/.metadata/.plugins/org.eclipse.core.runtime/.settings/
- neuronalmigrationWild/.metadata/.plugins/org.eclipse.core.runtime/.settings/org.eclipse.core.resources.prefs
- neuronalmigrationWild/.metadata/.plugins/org.eclipse.core.runtime/.settings/org.eclipse.debug.ui.prefs
- neuronalmigrationWild/.metadata/.plugins/org.eclipse.core.runtime/.settings/org.eclipse.epp.usagedata.recording.prefs
- neuronalmigrationWild/.metadata/.plugins/org.eclipse.core.runtime/.settings/org.eclipse.jdt.core.prefs
- neuronalmigrationWild/.metadata/.plugins/org.eclipse.core.runtime/.settings/org.eclipse.jdt.launching.prefs
- neuronalmigrationWild/.metadata/.plugins/org.eclipse.core.runtime/.settings/org.eclipse.jdt.ui.prefs
- neuronalmigrationWild/.metadata/.plugins/org.eclipse.core.runtime/.settings/org.eclipse.mylyn.context.core.prefs
- neuronalmigrationWild/.metadata/.plugins/org.eclipse.core.runtime/.settings/org.eclipse.team.cvs.ui.prefs
- neuronalmigrationWild/.metadata/.plugins/org.eclipse.core.runtime/.settings/org.eclipse.team.ui.prefs
- neuronalmigrationWild/.metadata/.plugins/org.eclipse.core.runtime/.settings/org.eclipse.ui.editors.prefs
- neuronalmigrationWild/.metadata/.plugins/org.eclipse.core.runtime/.settings/org.eclipse.ui.ide.prefs
- neuronalmigrationWild/.metadata/.plugins/org.eclipse.core.runtime/.settings/org.eclipse.ui.prefs
- neuronalmigrationWild/.metadata/.plugins/org.eclipse.core.runtime/.settings/org.eclipse.ui.workbench.prefs
- neuronalmigrationWild/.metadata/.plugins/org.eclipse.debug.core/
- neuronalmigrationWild/.metadata/.plugins/org.eclipse.debug.ui/
- neuronalmigrationWild/.metadata/.plugins/org.eclipse.debug.ui/dialog_settings.xml
- neuronalmigrationWild/.metadata/.plugins/org.eclipse.epp.usagedata.recording/
- neuronalmigrationWild/.metadata/.plugins/org.eclipse.epp.usagedata.recording/upload0.csv
- neuronalmigrationWild/.metadata/.plugins/org.eclipse.epp.usagedata.recording/upload1.csv
- neuronalmigrationWild/.metadata/.plugins/org.eclipse.epp.usagedata.recording/upload10.csv
- neuronalmigrationWild/.metadata/.plugins/org.eclipse.epp.usagedata.recording/upload11.csv
- neuronalmigrationWild/.metadata/.plugins/org.eclipse.epp.usagedata.recording/upload12.csv
- neuronalmigrationWild/.metadata/.plugins/org.eclipse.epp.usagedata.recording/upload13.csv
- neuronalmigrationWild/.metadata/.plugins/org.eclipse.epp.usagedata.recording/upload14.csv
- neuronalmigrationWild/.metadata/.plugins/org.eclipse.epp.usagedata.recording/upload15.csv
- neuronalmigrationWild/.metadata/.plugins/org.eclipse.epp.usagedata.recording/upload16.csv
- neuronalmigrationWild/.metadata/.plugins/org.eclipse.epp.usagedata.recording/upload17.csv
- neuronalmigrationWild/.metadata/.plugins/org.eclipse.epp.usagedata.recording/upload18.csv
- neuronalmigrationWild/.metadata/.plugins/org.eclipse.epp.usagedata.recording/upload19.csv
- neuronalmigrationWild/.metadata/.plugins/org.eclipse.epp.usagedata.recording/upload2.csv
- neuronalmigrationWild/.metadata/.plugins/org.eclipse.epp.usagedata.recording/upload20.csv
- neuronalmigrationWild/.metadata/.plugins/org.eclipse.epp.usagedata.recording/upload21.csv
- neuronalmigrationWild/.metadata/.plugins/org.eclipse.epp.usagedata.recording/upload22.csv
- neuronalmigrationWild/.metadata/.plugins/org.eclipse.epp.usagedata.recording/upload23.csv
- neuronalmigrationWild/.metadata/.plugins/org.eclipse.epp.usagedata.recording/upload24.csv
- neuronalmigrationWild/.metadata/.plugins/org.eclipse.epp.usagedata.recording/upload25.csv
- neuronalmigrationWild/.metadata/.plugins/org.eclipse.epp.usagedata.recording/upload26.csv
- neuronalmigrationWild/.metadata/.plugins/org.eclipse.epp.usagedata.recording/upload27.csv
- neuronalmigrationWild/.metadata/.plugins/org.eclipse.epp.usagedata.recording/upload28.csv
- neuronalmigrationWild/.metadata/.plugins/org.eclipse.epp.usagedata.recording/upload29.csv
- neuronalmigrationWild/.metadata/.plugins/org.eclipse.epp.usagedata.recording/upload3.csv
- neuronalmigrationWild/.metadata/.plugins/org.eclipse.epp.usagedata.recording/upload30.csv
- neuronalmigrationWild/.metadata/.plugins/org.eclipse.epp.usagedata.recording/upload31.csv
- neuronalmigrationWild/.metadata/.plugins/org.eclipse.epp.usagedata.recording/upload32.csv
- neuronalmigrationWild/.metadata/.plugins/org.eclipse.epp.usagedata.recording/upload33.csv
- neuronalmigrationWild/.metadata/.plugins/org.eclipse.epp.usagedata.recording/upload34.csv
- neuronalmigrationWild/.metadata/.plugins/org.eclipse.epp.usagedata.recording/upload35.csv
- neuronalmigrationWild/.metadata/.plugins/org.eclipse.epp.usagedata.recording/upload36.csv
- neuronalmigrationWild/.metadata/.plugins/org.eclipse.epp.usagedata.recording/upload37.csv
- neuronalmigrationWild/.metadata/.plugins/org.eclipse.epp.usagedata.recording/upload38.csv
- neuronalmigrationWild/.metadata/.plugins/org.eclipse.epp.usagedata.recording/upload39.csv
- neuronalmigrationWild/.metadata/.plugins/org.eclipse.epp.usagedata.recording/upload4.csv
- neuronalmigrationWild/.metadata/.plugins/org.eclipse.epp.usagedata.recording/upload5.csv
- neuronalmigrationWild/.metadata/.plugins/org.eclipse.epp.usagedata.recording/upload6.csv
- neuronalmigrationWild/.metadata/.plugins/org.eclipse.epp.usagedata.recording/upload7.csv
- neuronalmigrationWild/.metadata/.plugins/org.eclipse.epp.usagedata.recording/upload8.csv
- neuronalmigrationWild/.metadata/.plugins/org.eclipse.epp.usagedata.recording/upload9.csv
- neuronalmigrationWild/.metadata/.plugins/org.eclipse.epp.usagedata.recording/usagedata.csv
- neuronalmigrationWild/.metadata/.plugins/org.eclipse.jdt.core/
- neuronalmigrationWild/.metadata/.plugins/org.eclipse.jdt.core/externalLibsTimeStamps
- neuronalmigrationWild/.metadata/.plugins/org.eclipse.jdt.core/nonChainingJarsCache
- neuronalmigrationWild/.metadata/.plugins/org.eclipse.jdt.core/savedIndexNames.txt
- neuronalmigrationWild/.metadata/.plugins/org.eclipse.jdt.core/variablesAndContainers.dat
- neuronalmigrationWild/.metadata/.plugins/org.eclipse.jdt.launching/
- neuronalmigrationWild/.metadata/.plugins/org.eclipse.jdt.launching/libraryInfos.xml
- neuronalmigrationWild/.metadata/.plugins/org.eclipse.jdt.ui/
- neuronalmigrationWild/.metadata/.plugins/org.eclipse.jdt.ui/dialog_settings.xml
- neuronalmigrationWild/.metadata/.plugins/org.eclipse.jdt.ui/OpenTypeHistory.xml
- neuronalmigrationWild/.metadata/.plugins/org.eclipse.jdt.ui/QualifiedTypeNameHistory.xml
- neuronalmigrationWild/.metadata/.plugins/org.eclipse.mylyn.bugzilla.core/
- neuronalmigrationWild/.metadata/.plugins/org.eclipse.team.cvs.core/
- neuronalmigrationWild/.metadata/.plugins/org.eclipse.ui.ide/
- neuronalmigrationWild/.metadata/.plugins/org.eclipse.ui.ide/dialog_settings.xml
- neuronalmigrationWild/.metadata/.plugins/org.eclipse.ui.intro/
- neuronalmigrationWild/.metadata/.plugins/org.eclipse.ui.workbench/
- neuronalmigrationWild/.metadata/.plugins/org.eclipse.ui.workbench/dialog_settings.xml
- neuronalmigrationWild/.metadata/.plugins/org.eclipse.ui.workbench/workbench.xml
- neuronalmigrationWild/.metadata/.plugins/org.eclipse.ui.workbench/workingsets.xml
- neuronalmigrationWild/.metadata/version.ini
- neuronalmigrationWild/._.DS_Store
- neuronalmigrationWild/DummyMigration.class
- neuronalmigrationWild/DummyMigration.java
- neuronalmigrationWild/DummyMigrationWithUI.class
- neuronalmigrationWild/DummyMigrationWithUI.java
- neuronalmigrationWild/DummyNeuron.class
- neuronalmigrationWild/DummyNeuron.java
- neuronalmigrationWild/GridMaker.class
- neuronalmigrationWild/GridMaker.java
- neuronalmigrationWild/Neuron.class
- neuronalmigrationWild/Neuron.java
- neuronalmigrationWild/NeuronActin.class
- neuronalmigrationWild/NeuronActin.java
- neuronalmigrationWild/NeuronAppendages.class
- neuronalmigrationWild/NeuronAppendages.java
- neuronalmigrationWild/NeuronCytoskeleton.class
- neuronalmigrationWild/NeuronCytoskeleton.java
- neuronalmigrationWild/NeuronEffectors.class
- neuronalmigrationWild/NeuronEffectors.java
- neuronalmigrationWild/NeuronLeadingNeutrite.class
- neuronalmigrationWild/NeuronLeadingNeutrite.java
- neuronalmigrationWild/NeuronMicrotubules.class
- neuronalmigrationWild/NeuronMicrotubules.java
- neuronalmigrationWild/NeuronNucleus.class
- neuronalmigrationWild/NeuronNucleus.java
- neuronalmigrationWild/NeuronPortrayal.class
- neuronalmigrationWild/NeuronPortrayal.java
- neuronalmigrationWild/NeuronSensors.class
- neuronalmigrationWild/NeuronSensors.java
- neuronalmigrationWild/NeuronTrailingNeutrite.class
- neuronalmigrationWild/NeuronTrailingNeutrite.java
- neuronalmigrationWild/SimFileReader.class
- neuronalmigrationWild/SimFileReader.java
- neuronalmigrationWild/SimFileWriter.class
- neuronalmigrationWild/SimFileWriter.java
- neuronalmigrationWild/SimNeuronMigration.class
- neuronalmigrationWild/SimNeuronMigration.java
- neuronalmigrationWild/SimNeuronMigrationWithUI.class
- neuronalmigrationWild/SimNeuronMigrationWithUI.java
