# Supplementary material for: How neurons migrate: a dynamic in-silico model of neuronal migration in the developing cortex
Source: BMC Syst Biol. 2011 Sep 30;5:154. doi: 10.1186/1752-0509-5-154 (PMC3198702; doi:10.1186/1752-0509-5-154)
Supplement: Additional file 5 — A compressed file of the source code of the model. Written in Java and compiled using Mason (see Material and Methods). [file 1752-0509-5-154-S5.ZIP › neuronalmigrationWild/.metadata/.plugins/org.eclipse.core.runtime/.settings/org.eclipse.jdt.core.prefs]

#Thu Nov 05 16:47:01 GMT 2009
org.eclipse.jdt.core.compiler.compliance=1.6
org.eclipse.jdt.core.compiler.codegen.targetPlatform=1.6
org.eclipse.jdt.core.compiler.problem.enumIdentifier=error
org.eclipse.jdt.core.codeComplete.visibilityCheck=enabled
org.eclipse.jdt.core.builder.resourceCopyExclusionFilter=
eclipse.preferences.version=1
org.eclipse.jdt.core.compiler.codegen.inlineJsrBytecode=enabled
org.eclipse.jdt.core.compiler.source=1.6
org.eclipse.jdt.core.compiler.problem.assertIdentifier=error
