# Supplementary material for: How neurons migrate: a dynamic in-silico model of neuronal migration in the developing cortex
Source: BMC Syst Biol. 2011 Sep 30;5:154. doi: 10.1186/1752-0509-5-154 (PMC3198702; doi:10.1186/1752-0509-5-154)
Supplement: Additional file 5 — A compressed file of the source code of the model. Written in Java and compiled using Mason (see Material and Methods). [file 1752-0509-5-154-S5.ZIP › neuronalmigrationWild/.metadata/.plugins/org.eclipse.core.runtime/.settings/org.eclipse.jdt.launching.prefs]

#Thu Nov 05 16:49:00 GMT 2009
eclipse.preferences.version=1
org.eclipse.jdt.launching.PREF_VM_XML=<?xml version\="1.0" encoding\="UTF-8" standalone\="no"?>\r\n<vmSettings defaultVM\="57,org.eclipse.jdt.internal.debug.ui.launcher.StandardVMType13,1257439609297" defaultVMConnector\="">\r\n<vmType id\="org.eclipse.jdt.internal.debug.ui.launcher.StandardVMType">\r\n<vm id\="1257439609297" javadocURL\="http\://java.sun.com/javase/6/docs/api/" name\="jre6" path\="C\:\\Program Files\\Java\\jre6"/>\r\n</vmType>\r\n</vmSettings>\r\n
