# Supplementary material for: How neurons migrate: a dynamic in-silico model of neuronal migration in the developing cortex
Source: BMC Syst Biol. 2011 Sep 30;5:154. doi: 10.1186/1752-0509-5-154 (PMC3198702; doi:10.1186/1752-0509-5-154)
Supplement: Additional file 5 — A compressed file of the source code of the model. Written in Java and compiled using Mason (see Material and Methods). [file 1752-0509-5-154-S5.ZIP › neuronalmigrationWild/.metadata/.plugins/org.eclipse.core.runtime/.settings/org.eclipse.jdt.ui.prefs]

#Thu Nov 05 16:46:47 GMT 2009
useQuickDiffPrefPage=true
proposalOrderMigrated=true
tabWidthPropagated=true
content_assist_proposals_background=255,255,255
org.eclipse.jdt.ui.javadoclocations.migrated=true
useAnnotationsPrefPage=true
spelling_locale=en_GB
org.eclipse.jface.textfont=1|Courier New|10.0|0|WINDOWS|1|0|0|0|0|0|0|0|0|1|0|0|0|0|Courier New;
org.eclipse.jdt.ui.editor.tab.width=
org.eclipse.jdt.ui.formatterprofiles.version=11
content_assist_number_of_computers=16
spelling_locale_initialized=true
eclipse.preferences.version=1
content_assist_proposals_foreground=0,0,0
fontPropagated=true
