# Supplementary material for: How neurons migrate: a dynamic in-silico model of neuronal migration in the developing cortex
Source: BMC Syst Biol. 2011 Sep 30;5:154. doi: 10.1186/1752-0509-5-154 (PMC3198702; doi:10.1186/1752-0509-5-154)
Supplement: Additional file 5 — A compressed file of the source code of the model. Written in Java and compiled using Mason (see Material and Methods). [file 1752-0509-5-154-S5.ZIP › neuronalmigrationWild/.metadata/.plugins/org.eclipse.core.runtime/.settings/org.eclipse.ui.ide.prefs]

#Thu Nov 05 16:47:21 GMT 2009
eclipse.preferences.version=1
tipsAndTricks=true
platformState=1253805201492
PROBLEMS_FILTERS_MIGRATE=true
