# Supplementary material for: How neurons migrate: a dynamic in-silico model of neuronal migration in the developing cortex
Source: BMC Syst Biol. 2011 Sep 30;5:154. doi: 10.1186/1752-0509-5-154 (PMC3198702; doi:10.1186/1752-0509-5-154)
Supplement: Additional file 5 — A compressed file of the source code of the model. Written in Java and compiled using Mason (see Material and Methods). [file 1752-0509-5-154-S5.ZIP › neuronalmigrationWild/.metadata/.plugins/org.eclipse.debug.ui/dialog_settings.xml]

<?xml version="1.0" encoding="UTF-8"?>
<section name="Workbench">
	<section name="org.eclipse.debug.ui.LAUNCH_CONFIGURATIONS_DIALOG_SECTION">
		<item value="800" key="DIALOG_WIDTH"/>
		<item value="167" key="DIALOG_Y_ORIGIN"/>
		<item value=", " key="org.eclipse.debug.ui.EXPANDED_NODES"/>
		<item value="640" key="DIALOG_HEIGHT"/>
		<item value="408" key="DIALOG_X_ORIGIN"/>
		<item value="237" key="org.eclipse.debug.ui.DIALOG_SASH_WEIGHTS_1"/>
		<item value="1|Segoe UI|9.0|0|WINDOWS|1|-12|0|0|0|400|0|0|0|1|0|0|0|0|Segoe UI" key="DIALOG_FONT_NAME"/>
		<item value="762" key="org.eclipse.debug.ui.DIALOG_SASH_WEIGHTS_2"/>
	</section>
	<section name="org.eclipse.debug.ui.SELECT_LAUNCH_SHORTCUT_DIALOG">
		<item value="350" key="DIALOG_WIDTH"/>
		<item value="360" key="DIALOG_Y_ORIGIN"/>
		<item value="350" key="DIALOG_HEIGHT"/>
		<item value="633" key="DIALOG_X_ORIGIN"/>
		<item value="1|Segoe UI|9.0|0|WINDOWS|1|-12|0|0|0|400|0|0|0|1|0|0|0|0|Segoe UI" key="DIALOG_FONT_NAME"/>
	</section>
</section>
