# Supplementary material for: How neurons migrate: a dynamic in-silico model of neuronal migration in the developing cortex
Source: BMC Syst Biol. 2011 Sep 30;5:154. doi: 10.1186/1752-0509-5-154 (PMC3198702; doi:10.1186/1752-0509-5-154)
Supplement: Additional file 5 — A compressed file of the source code of the model. Written in Java and compiled using Mason (see Material and Methods). [file 1752-0509-5-154-S5.ZIP › neuronalmigrationWild/.metadata/.plugins/org.eclipse.epp.usagedata.recording/upload15.csv]

what	kind	bundleId	bundleVersion	description	time
processors	sysinfo			8	1257439674876
java.runtime.name	sysinfo			Java(TM) SE Runtime Environment	1257439674876
java.runtime.version	sysinfo			1.6.0_15-b03	1257439674876
java.specification.name	sysinfo			Java Platform API Specification	1257439674876
java.specification.vendor	sysinfo			Sun Microsystems Inc.	1257439674876
java.specification.version	sysinfo			1.6	1257439674876
java.vendor	sysinfo			Sun Microsystems Inc.	1257439674876
java.version	sysinfo			1.6.0_15	1257439674876
java.vm.info	sysinfo			mixed mode, sharing	1257439674876
java.vm.name	sysinfo			Java HotSpot(TM) Client VM	1257439674876
java.vm.specification.name	sysinfo			Java Virtual Machine Specification	1257439674876
java.vm.specification.vendor	sysinfo			Sun Microsystems Inc.	1257439674876
java.vm.specification.version	sysinfo			1.0	1257439674876
java.vm.vendor	sysinfo			Sun Microsystems Inc.	1257439674876
java.vm.version	sysinfo			14.1-b02	1257439674876
opened	view	org.eclipse.jdt.ui	3.5.0.v20090604	org.eclipse.jdt.ui.TypeHierarchy	1257439675781
activated	view	org.eclipse.jdt.ui	3.5.0.v20090604	org.eclipse.jdt.ui.TypeHierarchy	1257439675781
started	bundle	org.eclipse.compare.core	3.5.0.I20090430-0408	org.eclipse.compare.core	1257439677029
opened	editor	org.eclipse.ui.editors	3.5.0.v20090527-2000	org.eclipse.ui.DefaultTextEditor	1257439677044
activated	editor	org.eclipse.ui.editors	3.5.0.v20090527-2000	org.eclipse.ui.DefaultTextEditor	1257439677138
started	bundle	org.eclipse.core.variables	3.2.200.v20090521	org.eclipse.core.variables	1257439677528
activated	editor	org.eclipse.jdt.ui	3.5.0.v20090604	org.eclipse.jdt.ui.ClassFileEditor	1257439677902
closed	editor	org.eclipse.ui.editors	3.5.0.v20090527-2000	org.eclipse.ui.DefaultTextEditor	1257439677902
error	log			Unable to create editor ID org.eclipse.jdt.ui.ClassFileEditor: The Class File Viewer cannot handle the given input ('org.eclipse.ui.ide.FileStoreEditorInput').	1257439684720
opened	editor	org.eclipse.jdt.ui	3.5.0.v20090604	org.eclipse.jdt.ui.ClassFileEditor	1257439684735
