# Supplementary material for: How neurons migrate: a dynamic in-silico model of neuronal migration in the developing cortex
Source: BMC Syst Biol. 2011 Sep 30;5:154. doi: 10.1186/1752-0509-5-154 (PMC3198702; doi:10.1186/1752-0509-5-154)
Supplement: Additional file 5 — A compressed file of the source code of the model. Written in Java and compiled using Mason (see Material and Methods). [file 1752-0509-5-154-S5.ZIP › neuronalmigrationWild/.metadata/.plugins/org.eclipse.epp.usagedata.recording/upload17.csv]

what	kind	bundleId	bundleVersion	description	time
activated	editor	org.eclipse.jdt.ui	3.5.0.v20090604	org.eclipse.jdt.ui.CompilationUnitEditor	1257439700008
error	log			Unable to create editor ID org.eclipse.jdt.ui.ClassFileEditor: The Class File Viewer cannot handle the given input ('org.eclipse.ui.ide.FileStoreEditorInput').	1257439709493
opened	editor	org.eclipse.jdt.ui	3.5.0.v20090604	org.eclipse.jdt.ui.ClassFileEditor	1257439709493
opened	editor	org.eclipse.jdt.ui	3.5.0.v20090604	org.eclipse.jdt.ui.ClassFileEditor	1257439709493
activated	editor	org.eclipse.jdt.ui	3.5.0.v20090604	org.eclipse.jdt.ui.ClassFileEditor	1257439709540
activated	editor	org.eclipse.jdt.ui	3.5.0.v20090604	org.eclipse.jdt.ui.CompilationUnitEditor	1257439710866
closed	editor	org.eclipse.jdt.ui	3.5.0.v20090604	org.eclipse.jdt.ui.ClassFileEditor	1257439710866
error	log			Unable to create editor ID org.eclipse.jdt.ui.ClassFileEditor: The Class File Viewer cannot handle the given input ('org.eclipse.ui.ide.FileStoreEditorInput').	1257439711599
opened	editor	org.eclipse.jdt.ui	3.5.0.v20090604	org.eclipse.jdt.ui.ClassFileEditor	1257439711615
opened	editor	org.eclipse.jdt.ui	3.5.0.v20090604	org.eclipse.jdt.ui.ClassFileEditor	1257439711615
activated	editor	org.eclipse.jdt.ui	3.5.0.v20090604	org.eclipse.jdt.ui.ClassFileEditor	1257439711646
activated	editor	org.eclipse.jdt.ui	3.5.0.v20090604	org.eclipse.jdt.ui.CompilationUnitEditor	1257439712925
closed	editor	org.eclipse.jdt.ui	3.5.0.v20090604	org.eclipse.jdt.ui.ClassFileEditor	1257439712925
opened	editor	org.eclipse.jdt.ui	3.5.0.v20090604	org.eclipse.jdt.ui.CompilationUnitEditor	1257439714017
activated	editor	org.eclipse.jdt.ui	3.5.0.v20090604	org.eclipse.jdt.ui.CompilationUnitEditor	1257439714079
error	log			Unable to create editor ID org.eclipse.jdt.ui.ClassFileEditor: The Class File Viewer cannot handle the given input ('org.eclipse.ui.ide.FileStoreEditorInput').	1257439714594
opened	editor	org.eclipse.jdt.ui	3.5.0.v20090604	org.eclipse.jdt.ui.ClassFileEditor	1257439714610
opened	editor	org.eclipse.jdt.ui	3.5.0.v20090604	org.eclipse.jdt.ui.ClassFileEditor	1257439714610
activated	editor	org.eclipse.jdt.ui	3.5.0.v20090604	org.eclipse.jdt.ui.ClassFileEditor	1257439714641
activated	editor	org.eclipse.jdt.ui	3.5.0.v20090604	org.eclipse.jdt.ui.CompilationUnitEditor	1257439715483
closed	editor	org.eclipse.jdt.ui	3.5.0.v20090604	org.eclipse.jdt.ui.ClassFileEditor	1257439715483
opened	editor	org.eclipse.jdt.ui	3.5.0.v20090604	org.eclipse.jdt.ui.CompilationUnitEditor	1257439716404
activated	editor	org.eclipse.jdt.ui	3.5.0.v20090604	org.eclipse.jdt.ui.CompilationUnitEditor	1257439716466
activated	editor	org.eclipse.jdt.ui	3.5.0.v20090604	org.eclipse.jdt.ui.CompilationUnitEditor	1257439718104
activated	editor	org.eclipse.jdt.ui	3.5.0.v20090604	org.eclipse.jdt.ui.CompilationUnitEditor	1257439720210
