# Supplementary material for: How neurons migrate: a dynamic in-silico model of neuronal migration in the developing cortex
Source: BMC Syst Biol. 2011 Sep 30;5:154. doi: 10.1186/1752-0509-5-154 (PMC3198702; doi:10.1186/1752-0509-5-154)
Supplement: Additional file 5 — A compressed file of the source code of the model. Written in Java and compiled using Mason (see Material and Methods). [file 1752-0509-5-154-S5.ZIP › neuronalmigrationWild/.metadata/.plugins/org.eclipse.epp.usagedata.recording/upload2.csv]

what	kind	bundleId	bundleVersion	description	time
started	bundle	org.eclipse.mylyn.monitor.ui	3.2.0.v20090617-0100-e3x	org.eclipse.mylyn.monitor.ui	1257439411415
started	bundle	org.eclipse.mylyn.tasks.ui	3.2.0.v20090617-0100-e3x	org.eclipse.mylyn.tasks.ui	1257439411415
started	bundle	org.eclipse.mylyn.team.ui	3.2.0.v20090617-0100-e3x	org.eclipse.mylyn.team.ui	1257439411415
started	bundle	org.eclipse.search	3.5.0.v20090526-2000	org.eclipse.search	1257439411415
started	bundle	org.eclipse.team.core	3.5.0.I20090527-0620	org.eclipse.team.core	1257439411415
started	bundle	org.eclipse.team.cvs.core	3.3.200.I20090430-0408	org.eclipse.team.cvs.core	1257439411415
started	bundle	org.eclipse.team.cvs.ui	3.3.200.I20090521-1750	org.eclipse.team.cvs.ui	1257439411415
started	bundle	org.eclipse.team.ui	3.5.0.I20090430-0408	org.eclipse.team.ui	1257439411415
started	bundle	org.eclipse.ui	3.5.0.I20090604-2000	org.eclipse.ui	1257439411415
started	bundle	org.eclipse.ui.console	3.4.0.v20090513	org.eclipse.ui.console	1257439411415
started	bundle	org.eclipse.ui.editors	3.5.0.v20090527-2000	org.eclipse.ui.editors	1257439411415
started	bundle	org.eclipse.ui.forms	3.4.0.v20090526	org.eclipse.ui.forms	1257439411415
started	bundle	org.eclipse.ui.ide	3.5.0.I20090525-2000	org.eclipse.ui.ide	1257439411430
started	bundle	org.eclipse.ui.intro	3.3.0.v20090526	org.eclipse.ui.intro	1257439411430
started	bundle	org.eclipse.ui.intro.universal	3.2.300.v20090526	org.eclipse.ui.intro.universal	1257439411430
started	bundle	org.eclipse.ui.net	1.2.0.I20090430-0408	org.eclipse.ui.net	1257439411430
started	bundle	org.eclipse.ui.views	3.4.0.I20090525-2000	org.eclipse.ui.views	1257439411430
started	bundle	org.eclipse.ui.workbench	3.5.0.I20090603-2000	org.eclipse.ui.workbench	1257439411430
started	bundle	org.eclipse.ui.workbench.texteditor	3.5.0.v20090603	org.eclipse.ui.workbench.texteditor	1257439411430
started	bundle	org.eclipse.update.configurator	3.3.0.v20090312	org.eclipse.update.configurator	1257439411430
started	bundle	org.eclipse.update.core	3.2.300.v20090525	org.eclipse.update.core	1257439411430
started	bundle	org.eclipse.update.scheduler	3.2.200.v20081127	org.eclipse.update.scheduler	1257439411430
os	sysinfo			win32	1257439411430
arch	sysinfo			x86	1257439411430
ws	sysinfo			win32	1257439411430
