# Supplementary material for: How neurons migrate: a dynamic in-silico model of neuronal migration in the developing cortex
Source: BMC Syst Biol. 2011 Sep 30;5:154. doi: 10.1186/1752-0509-5-154 (PMC3198702; doi:10.1186/1752-0509-5-154)
Supplement: Additional file 5 — A compressed file of the source code of the model. Written in Java and compiled using Mason (see Material and Methods). [file 1752-0509-5-154-S5.ZIP › neuronalmigrationWild/.metadata/.plugins/org.eclipse.epp.usagedata.recording/upload24.csv]

what	kind	bundleId	bundleVersion	description	time
activated	view	org.eclipse.ui.ide	3.5.0.I20090525-2000	org.eclipse.ui.views.ResourceNavigator	1257439758462
executed	command	org.eclipse.ui	3.5.0.I20090604-2000	org.eclipse.ui.navigate.showIn	1257439758478
activated	view	org.eclipse.jdt.ui	3.5.0.v20090604	org.eclipse.jdt.ui.PackageExplorer	1257439760178
activated	view	org.eclipse.ui.ide	3.5.0.I20090525-2000	org.eclipse.ui.views.ResourceNavigator	1257439761395
opened	editor	org.eclipse.jdt.ui	3.5.0.v20090604	org.eclipse.jdt.ui.CompilationUnitEditor	1257439763002
activated	editor	org.eclipse.jdt.ui	3.5.0.v20090604	org.eclipse.jdt.ui.CompilationUnitEditor	1257439763095
deactivated	workbench	org.eclipse.ui.workbench	3.5.0.I20090603-2000		1257439765482
activated	workbench	org.eclipse.ui.workbench	3.5.0.I20090603-2000		1257439784608
opened	editor	org.eclipse.jdt.ui	3.5.0.v20090604	org.eclipse.jdt.ui.CompilationUnitEditor	1257439784670
activated	editor	org.eclipse.jdt.ui	3.5.0.v20090604	org.eclipse.jdt.ui.CompilationUnitEditor	1257439784748
started	bundle	org.eclipse.debug.ui	3.5.0.v20090603	org.eclipse.debug.ui	1257439787868
started	bundle	org.eclipse.ant.ui	3.4.0.v20090520	org.eclipse.ant.ui	1257439787884
deactivated	workbench	org.eclipse.ui.workbench	3.5.0.I20090603-2000		1257439787946
started	bundle	org.eclipse.jdt.debug	3.5.0.v20090526	org.eclipse.jdt.debug	1257439788009
started	bundle	org.eclipse.jdt.debug.ui	3.4.0.v20090527	org.eclipse.jdt.debug.ui	1257439788056
activated	workbench	org.eclipse.ui.workbench	3.5.0.I20090603-2000		1257439795154
deactivated	workbench	org.eclipse.ui.workbench	3.5.0.I20090603-2000		1257439795185
activated	workbench	org.eclipse.ui.workbench	3.5.0.I20090603-2000		1257439796994
activated	view	org.eclipse.jdt.ui	3.5.0.v20090604	org.eclipse.jdt.ui.TypeHierarchy	1257439798352
activated	view	org.eclipse.jdt.ui	3.5.0.v20090604	org.eclipse.jdt.ui.PackageExplorer	1257439798976
activated	view	org.eclipse.jdt.ui	3.5.0.v20090604	org.eclipse.jdt.ui.TypeHierarchy	1257439799631
activated	view	org.eclipse.ui.ide	3.5.0.I20090525-2000	org.eclipse.ui.views.ResourceNavigator	1257439800130
activated	view	org.eclipse.jdt.ui	3.5.0.v20090604	org.eclipse.jdt.ui.TypeHierarchy	1257439801394
closed	view	org.eclipse.ui.ide	3.5.0.I20090525-2000	org.eclipse.ui.views.ResourceNavigator	1257439801409
activated	view	org.eclipse.jdt.ui	3.5.0.v20090604	org.eclipse.jdt.ui.PackageExplorer	1257439802579
