# Supplementary material for: How neurons migrate: a dynamic in-silico model of neuronal migration in the developing cortex
Source: BMC Syst Biol. 2011 Sep 30;5:154. doi: 10.1186/1752-0509-5-154 (PMC3198702; doi:10.1186/1752-0509-5-154)
Supplement: Additional file 5 — A compressed file of the source code of the model. Written in Java and compiled using Mason (see Material and Methods). [file 1752-0509-5-154-S5.ZIP › neuronalmigrationWild/.metadata/.plugins/org.eclipse.epp.usagedata.recording/upload25.csv]

what	kind	bundleId	bundleVersion	description	time
closed	view	org.eclipse.jdt.ui	3.5.0.v20090604	org.eclipse.jdt.ui.TypeHierarchy	1257439802579
activated	editor	org.eclipse.jdt.ui	3.5.0.v20090604	org.eclipse.jdt.ui.CompilationUnitEditor	1257439803781
deactivated	workbench	org.eclipse.ui.workbench	3.5.0.I20090603-2000		1257439808445
activated	workbench	org.eclipse.ui.workbench	3.5.0.I20090603-2000		1257439814508
activated	editor	org.eclipse.jdt.ui	3.5.0.v20090604	org.eclipse.jdt.ui.CompilationUnitEditor	1257439818751
activated	editor	org.eclipse.jdt.ui	3.5.0.v20090604	org.eclipse.jdt.ui.CompilationUnitEditor	1257439819360
deactivated	workbench	org.eclipse.ui.workbench	3.5.0.I20090603-2000		1257439820592
activated	workbench	org.eclipse.ui.workbench	3.5.0.I20090603-2000		1257439826910
opened	editor	org.eclipse.jdt.ui	3.5.0.v20090604	org.eclipse.jdt.ui.CompilationUnitEditor	1257439826988
activated	editor	org.eclipse.jdt.ui	3.5.0.v20090604	org.eclipse.jdt.ui.CompilationUnitEditor	1257439827066
deactivated	workbench	org.eclipse.ui.workbench	3.5.0.I20090603-2000		1257439829578
activated	workbench	org.eclipse.ui.workbench	3.5.0.I20090603-2000		1257439832089
deactivated	workbench	org.eclipse.ui.workbench	3.5.0.I20090603-2000		1257439832105
activated	workbench	org.eclipse.ui.workbench	3.5.0.I20090603-2000		1257439835319
deactivated	workbench	org.eclipse.ui.workbench	3.5.0.I20090603-2000		1257439838657
activated	workbench	org.eclipse.ui.workbench	3.5.0.I20090603-2000		1257439840108
started	bundle	org.eclipse.ui.externaltools	3.2.0.v20090504	org.eclipse.ui.externaltools	1257439841559
deactivated	workbench	org.eclipse.ui.workbench	3.5.0.I20090603-2000		1257439841730
activated	workbench	org.eclipse.ui.workbench	3.5.0.I20090603-2000		1257439843649
executed	command	org.eclipse.ui.externaltools	3.2.0.v20090504	org.eclipse.ui.externaltools.ExternalToolMenuDelegateToolbar	1257439843665
opened	editor	org.eclipse.jdt.ui	3.5.0.v20090604	org.eclipse.jdt.ui.CompilationUnitEditor	1257439845209
activated	editor	org.eclipse.jdt.ui	3.5.0.v20090604	org.eclipse.jdt.ui.CompilationUnitEditor	1257439845303
activated	editor	org.eclipse.jdt.ui	3.5.0.v20090604	org.eclipse.jdt.ui.CompilationUnitEditor	1257439845646
activated	editor	org.eclipse.jdt.ui	3.5.0.v20090604	org.eclipse.jdt.ui.CompilationUnitEditor	1257439846675
opened	editor	org.eclipse.jdt.ui	3.5.0.v20090604	org.eclipse.jdt.ui.CompilationUnitEditor	1257439847268
