# Supplementary material for: How neurons migrate: a dynamic in-silico model of neuronal migration in the developing cortex
Source: BMC Syst Biol. 2011 Sep 30;5:154. doi: 10.1186/1752-0509-5-154 (PMC3198702; doi:10.1186/1752-0509-5-154)
Supplement: Additional file 5 — A compressed file of the source code of the model. Written in Java and compiled using Mason (see Material and Methods). [file 1752-0509-5-154-S5.ZIP › neuronalmigrationWild/.metadata/.plugins/org.eclipse.epp.usagedata.recording/upload26.csv]

what	kind	bundleId	bundleVersion	description	time
activated	editor	org.eclipse.jdt.ui	3.5.0.v20090604	org.eclipse.jdt.ui.CompilationUnitEditor	1257439847331
activated	editor	org.eclipse.jdt.ui	3.5.0.v20090604	org.eclipse.jdt.ui.CompilationUnitEditor	1257439855209
activated	editor	org.eclipse.jdt.ui	3.5.0.v20090604	org.eclipse.jdt.ui.CompilationUnitEditor	1257439856675
deactivated	workbench	org.eclipse.ui.workbench	3.5.0.I20090603-2000		1257439873757
activated	workbench	org.eclipse.ui.workbench	3.5.0.I20090603-2000		1257439875395
activated	editor	org.eclipse.jdt.ui	3.5.0.v20090604	org.eclipse.jdt.ui.CompilationUnitEditor	1257439877439
deactivated	workbench	org.eclipse.ui.workbench	3.5.0.I20090603-2000		1257439881760
activated	workbench	org.eclipse.ui.workbench	3.5.0.I20090603-2000		1257439883554
deactivated	workbench	org.eclipse.ui.workbench	3.5.0.I20090603-2000		1257439883570
activated	workbench	org.eclipse.ui.workbench	3.5.0.I20090603-2000		1257439885005
opened	view	org.eclipse.jdt.ui	3.5.0.v20090604	org.eclipse.jdt.ui.ProjectsView	1257439893726
opened	view	org.eclipse.jdt.ui	3.5.0.v20090604	org.eclipse.jdt.ui.PackagesView	1257439893772
opened	view	org.eclipse.jdt.ui	3.5.0.v20090604	org.eclipse.jdt.ui.TypesView	1257439893788
opened	view	org.eclipse.jdt.ui	3.5.0.v20090604	org.eclipse.jdt.ui.MembersView	1257439893819
activated	perspective	org.eclipse.jdt.ui	3.5.0.v20090604	org.eclipse.jdt.ui.JavaBrowsingPerspective	1257439893866
executed	command	org.eclipse.ui	3.5.0.I20090604-2000	org.eclipse.ui.perspectives.showPerspective	1257439893913
executed	command	org.eclipse.jdt.ui	3.5.0.v20090604	org.eclipse.jdt.ui.JavaBrowsingPerspective	1257439893913
deactivated	workbench	org.eclipse.ui.workbench	3.5.0.I20090603-2000		1257439896393
activated	workbench	org.eclipse.ui.workbench	3.5.0.I20090603-2000		1257439897735
closed	workbench	org.eclipse.ui.workbench	3.5.0.I20090603-2000		1257439897922
stopped	bundle	org.eclipse.mylyn.ide.ant	3.2.0.v20090617-0100-e3x	org.eclipse.mylyn.ide.ant	1257439898172
stopped	bundle	org.eclipse.ant.ui	3.4.0.v20090520	org.eclipse.ant.ui	1257439898172
stopped	bundle	org.eclipse.compare.win32	1.0.0.I20090430-0408	org.eclipse.compare.win32	1257439898172
stopped	bundle	org.eclipse.mylyn.java.tasks	3.2.0.v20090617-0100-e3x	org.eclipse.mylyn.java.tasks	1257439898172
stopped	bundle	org.eclipse.mylyn.java.ui	3.2.0.v20090617-0100-e3x	org.eclipse.mylyn.java.ui	1257439898172
