# Supplementary material for: How neurons migrate: a dynamic in-silico model of neuronal migration in the developing cortex
Source: BMC Syst Biol. 2011 Sep 30;5:154. doi: 10.1186/1752-0509-5-154 (PMC3198702; doi:10.1186/1752-0509-5-154)
Supplement: Additional file 5 — A compressed file of the source code of the model. Written in Java and compiled using Mason (see Material and Methods). [file 1752-0509-5-154-S5.ZIP › neuronalmigrationWild/.metadata/.plugins/org.eclipse.epp.usagedata.recording/upload3.csv]

what	kind	bundleId	bundleVersion	description	time
locale	sysinfo			en_GB	1257439411430
processors	sysinfo			8	1257439411430
java.runtime.name	sysinfo			Java(TM) SE Runtime Environment	1257439411430
java.runtime.version	sysinfo			1.6.0_15-b03	1257439411430
java.specification.name	sysinfo			Java Platform API Specification	1257439411430
java.specification.vendor	sysinfo			Sun Microsystems Inc.	1257439411430
java.specification.version	sysinfo			1.6	1257439411430
java.vendor	sysinfo			Sun Microsystems Inc.	1257439411430
java.version	sysinfo			1.6.0_15	1257439411430
java.vm.info	sysinfo			mixed mode, sharing	1257439411430
java.vm.name	sysinfo			Java HotSpot(TM) Client VM	1257439411430
java.vm.specification.name	sysinfo			Java Virtual Machine Specification	1257439411430
java.vm.specification.vendor	sysinfo			Sun Microsystems Inc.	1257439411430
java.vm.specification.version	sysinfo			1.0	1257439411430
java.vm.vendor	sysinfo			Sun Microsystems Inc.	1257439411430
java.vm.version	sysinfo			14.1-b02	1257439411430
error	log			C:\\Users\\yakis\\Desktop\\ChihChun\\eclipse-java-galileo-win32\\eclipse\\introData.xml (The system cannot find the file specified)	1257439417967
deactivated	workbench	org.eclipse.ui.workbench	3.5.0.I20090603-2000		1257439418076
activated	workbench	org.eclipse.ui.workbench	3.5.0.I20090603-2000		1257439419944
activated	view	org.eclipse.jdt.ui	3.5.0.v20090604	org.eclipse.jdt.ui.PackageExplorer	1257439427713
activated	view	org.eclipse.jdt.ui	3.5.0.v20090604	org.eclipse.jdt.ui.PackageExplorer	1257439427744
closed	view	org.eclipse.ui	3.5.0.I20090604-2000	org.eclipse.ui.internal.introview	1257439427776
started	bundle	org.eclipse.debug.core	3.5.0.v20090526-1600	org.eclipse.debug.core	1257439431566
started	bundle	org.eclipse.debug.ui	3.5.0.v20090603	org.eclipse.debug.ui	1257439431629
deactivated	workbench	org.eclipse.ui.workbench	3.5.0.I20090603-2000		1257439431816
