# Supplementary material for: How neurons migrate: a dynamic in-silico model of neuronal migration in the developing cortex
Source: BMC Syst Biol. 2011 Sep 30;5:154. doi: 10.1186/1752-0509-5-154 (PMC3198702; doi:10.1186/1752-0509-5-154)
Supplement: Additional file 5 — A compressed file of the source code of the model. Written in Java and compiled using Mason (see Material and Methods). [file 1752-0509-5-154-S5.ZIP › neuronalmigrationWild/.metadata/.plugins/org.eclipse.epp.usagedata.recording/upload30.csv]

what	kind	bundleId	bundleVersion	description	time
started	bundle	org.eclipse.ltk.core.refactoring	3.5.0.v20090513-2000	org.eclipse.ltk.core.refactoring	1257440521196
started	bundle	org.eclipse.ltk.ui.refactoring	3.4.100.v20090604	org.eclipse.ltk.ui.refactoring	1257440521196
started	bundle	org.eclipse.mylyn.bugzilla.core	3.2.0.v20090617-0100-e3x	org.eclipse.mylyn.bugzilla.core	1257440521196
started	bundle	org.eclipse.mylyn.bugzilla.ui	3.2.0.v20090617-0100-e3x	org.eclipse.mylyn.bugzilla.ui	1257440521196
started	bundle	org.eclipse.mylyn.commons.net	3.2.0.v20090617-0100-e3x	org.eclipse.mylyn.commons.net	1257440521196
started	bundle	org.eclipse.mylyn.commons.ui	3.2.0.v20090617-0100-e3x	org.eclipse.mylyn.commons.ui	1257440521196
started	bundle	org.eclipse.mylyn.context.core	3.2.0.v20090617-0100-e3x	org.eclipse.mylyn.context.core	1257440521196
started	bundle	org.eclipse.mylyn.context.ui	3.2.0.v20090617-0100-e3x	org.eclipse.mylyn.context.ui	1257440521196
started	bundle	org.eclipse.mylyn.monitor.ui	3.2.0.v20090617-0100-e3x	org.eclipse.mylyn.monitor.ui	1257440521196
started	bundle	org.eclipse.mylyn.tasks.ui	3.2.0.v20090617-0100-e3x	org.eclipse.mylyn.tasks.ui	1257440521196
started	bundle	org.eclipse.mylyn.team.ui	3.2.0.v20090617-0100-e3x	org.eclipse.mylyn.team.ui	1257440521196
started	bundle	org.eclipse.team.core	3.5.0.I20090527-0620	org.eclipse.team.core	1257440521196
started	bundle	org.eclipse.team.cvs.core	3.3.200.I20090430-0408	org.eclipse.team.cvs.core	1257440521196
started	bundle	org.eclipse.team.cvs.ui	3.3.200.I20090521-1750	org.eclipse.team.cvs.ui	1257440521196
started	bundle	org.eclipse.team.ui	3.5.0.I20090430-0408	org.eclipse.team.ui	1257440521196
started	bundle	org.eclipse.ui	3.5.0.I20090604-2000	org.eclipse.ui	1257440521196
started	bundle	org.eclipse.ui.console	3.4.0.v20090513	org.eclipse.ui.console	1257440521196
started	bundle	org.eclipse.ui.editors	3.5.0.v20090527-2000	org.eclipse.ui.editors	1257440521196
started	bundle	org.eclipse.ui.forms	3.4.0.v20090526	org.eclipse.ui.forms	1257440521196
started	bundle	org.eclipse.ui.ide	3.5.0.I20090525-2000	org.eclipse.ui.ide	1257440521196
started	bundle	org.eclipse.ui.net	1.2.0.I20090430-0408	org.eclipse.ui.net	1257440521196
started	bundle	org.eclipse.ui.views	3.4.0.I20090525-2000	org.eclipse.ui.views	1257440521196
started	bundle	org.eclipse.ui.workbench	3.5.0.I20090603-2000	org.eclipse.ui.workbench	1257440521196
started	bundle	org.eclipse.ui.workbench.texteditor	3.5.0.v20090603	org.eclipse.ui.workbench.texteditor	1257440521211
started	bundle	org.eclipse.update.configurator	3.3.0.v20090312	org.eclipse.update.configurator	1257440521211
