# Supplementary material for: How neurons migrate: a dynamic in-silico model of neuronal migration in the developing cortex
Source: BMC Syst Biol. 2011 Sep 30;5:154. doi: 10.1186/1752-0509-5-154 (PMC3198702; doi:10.1186/1752-0509-5-154)
Supplement: Additional file 5 — A compressed file of the source code of the model. Written in Java and compiled using Mason (see Material and Methods). [file 1752-0509-5-154-S5.ZIP › neuronalmigrationWild/.metadata/.plugins/org.eclipse.epp.usagedata.recording/upload31.csv]

what	kind	bundleId	bundleVersion	description	time
started	bundle	org.eclipse.update.core	3.2.300.v20090525	org.eclipse.update.core	1257440521211
started	bundle	org.eclipse.update.scheduler	3.2.200.v20081127	org.eclipse.update.scheduler	1257440521211
os	sysinfo			win32	1257440521211
arch	sysinfo			x86	1257440521211
ws	sysinfo			win32	1257440521211
locale	sysinfo			en_GB	1257440521211
processors	sysinfo			8	1257440521211
java.runtime.name	sysinfo			Java(TM) SE Runtime Environment	1257440521211
java.runtime.version	sysinfo			1.6.0_15-b03	1257440521211
java.specification.name	sysinfo			Java Platform API Specification	1257440521211
java.specification.vendor	sysinfo			Sun Microsystems Inc.	1257440521211
java.specification.version	sysinfo			1.6	1257440521211
java.vendor	sysinfo			Sun Microsystems Inc.	1257440521211
java.version	sysinfo			1.6.0_15	1257440521211
java.vm.info	sysinfo			mixed mode, sharing	1257440521211
java.vm.name	sysinfo			Java HotSpot(TM) Client VM	1257440521211
java.vm.specification.name	sysinfo			Java Virtual Machine Specification	1257440521211
java.vm.specification.vendor	sysinfo			Sun Microsystems Inc.	1257440521211
java.vm.specification.version	sysinfo			1.0	1257440521211
java.vm.vendor	sysinfo			Sun Microsystems Inc.	1257440521211
java.vm.version	sysinfo			14.1-b02	1257440521211
started	bundle	org.eclipse.debug.ui	3.5.0.v20090603	org.eclipse.debug.ui	1257440527888
started	bundle	org.eclipse.ant.ui	3.4.0.v20090520	org.eclipse.ant.ui	1257440527919
deactivated	workbench	org.eclipse.ui.workbench	3.5.0.I20090603-2000		1257440527951
started	bundle	org.eclipse.jdt.debug	3.5.0.v20090526	org.eclipse.jdt.debug	1257440528013
