# Supplementary material for: How neurons migrate: a dynamic in-silico model of neuronal migration in the developing cortex
Source: BMC Syst Biol. 2011 Sep 30;5:154. doi: 10.1186/1752-0509-5-154 (PMC3198702; doi:10.1186/1752-0509-5-154)
Supplement: Additional file 5 — A compressed file of the source code of the model. Written in Java and compiled using Mason (see Material and Methods). [file 1752-0509-5-154-S5.ZIP › neuronalmigrationWild/.metadata/.plugins/org.eclipse.epp.usagedata.recording/upload32.csv]

what	kind	bundleId	bundleVersion	description	time
started	bundle	org.eclipse.jdt.debug.ui	3.4.0.v20090527	org.eclipse.jdt.debug.ui	1257440528060
activated	workbench	org.eclipse.ui.workbench	3.5.0.I20090603-2000		1257440529511
opened	editor	org.eclipse.jdt.ui	3.5.0.v20090604	org.eclipse.jdt.ui.CompilationUnitEditor	1257440530384
activated	editor	org.eclipse.jdt.ui	3.5.0.v20090604	org.eclipse.jdt.ui.CompilationUnitEditor	1257440530400
opened	editor	org.eclipse.jdt.ui	3.5.0.v20090604	org.eclipse.jdt.ui.CompilationUnitEditor	1257440531570
activated	editor	org.eclipse.jdt.ui	3.5.0.v20090604	org.eclipse.jdt.ui.CompilationUnitEditor	1257440531586
opened	editor	org.eclipse.jdt.ui	3.5.0.v20090604	org.eclipse.jdt.ui.CompilationUnitEditor	1257440532350
activated	editor	org.eclipse.jdt.ui	3.5.0.v20090604	org.eclipse.jdt.ui.CompilationUnitEditor	1257440532381
opened	editor	org.eclipse.jdt.ui	3.5.0.v20090604	org.eclipse.jdt.ui.CompilationUnitEditor	1257440536515
activated	editor	org.eclipse.jdt.ui	3.5.0.v20090604	org.eclipse.jdt.ui.CompilationUnitEditor	1257440536531
opened	editor	org.eclipse.jdt.ui	3.5.0.v20090604	org.eclipse.jdt.ui.CompilationUnitEditor	1257440537467
activated	editor	org.eclipse.jdt.ui	3.5.0.v20090604	org.eclipse.jdt.ui.CompilationUnitEditor	1257440537482
opened	editor	org.eclipse.jdt.ui	3.5.0.v20090604	org.eclipse.jdt.ui.CompilationUnitEditor	1257440538028
activated	editor	org.eclipse.jdt.ui	3.5.0.v20090604	org.eclipse.jdt.ui.CompilationUnitEditor	1257440538060
opened	editor	org.eclipse.jdt.ui	3.5.0.v20090604	org.eclipse.jdt.ui.CompilationUnitEditor	1257440538918
activated	editor	org.eclipse.jdt.ui	3.5.0.v20090604	org.eclipse.jdt.ui.CompilationUnitEditor	1257440538949
opened	editor	org.eclipse.jdt.ui	3.5.0.v20090604	org.eclipse.jdt.ui.CompilationUnitEditor	1257440539354
activated	editor	org.eclipse.jdt.ui	3.5.0.v20090604	org.eclipse.jdt.ui.CompilationUnitEditor	1257440539386
activated	editor	org.eclipse.jdt.ui	3.5.0.v20090604	org.eclipse.jdt.ui.CompilationUnitEditor	1257440540571
deactivated	workbench	org.eclipse.ui.workbench	3.5.0.I20090603-2000		1257440548200
activated	workbench	org.eclipse.ui.workbench	3.5.0.I20090603-2000		1257440550056
activated	editor	org.eclipse.jdt.ui	3.5.0.v20090604	org.eclipse.jdt.ui.CompilationUnitEditor	1257440551008
activated	editor	org.eclipse.jdt.ui	3.5.0.v20090604	org.eclipse.jdt.ui.CompilationUnitEditor	1257440551601
activated	view	org.eclipse.jdt.ui	3.5.0.v20090604	org.eclipse.jdt.ui.PackagesView	1257440552131
activated	editor	org.eclipse.jdt.ui	3.5.0.v20090604	org.eclipse.jdt.ui.CompilationUnitEditor	1257440552646
