# Supplementary material for: How neurons migrate: a dynamic in-silico model of neuronal migration in the developing cortex
Source: BMC Syst Biol. 2011 Sep 30;5:154. doi: 10.1186/1752-0509-5-154 (PMC3198702; doi:10.1186/1752-0509-5-154)
Supplement: Additional file 5 — A compressed file of the source code of the model. Written in Java and compiled using Mason (see Material and Methods). [file 1752-0509-5-154-S5.ZIP › neuronalmigrationWild/.metadata/.plugins/org.eclipse.epp.usagedata.recording/upload33.csv]

what	kind	bundleId	bundleVersion	description	time
activated	editor	org.eclipse.jdt.ui	3.5.0.v20090604	org.eclipse.jdt.ui.CompilationUnitEditor	1257440553301
activated	editor	org.eclipse.jdt.ui	3.5.0.v20090604	org.eclipse.jdt.ui.CompilationUnitEditor	1257440554299
activated	view	org.eclipse.jdt.ui	3.5.0.v20090604	org.eclipse.jdt.ui.ProjectsView	1257440554783
activated	editor	org.eclipse.jdt.ui	3.5.0.v20090604	org.eclipse.jdt.ui.CompilationUnitEditor	1257440555579
started	bundle	org.eclipse.compare	3.5.0.I20090514-0808	org.eclipse.compare	1257440569993
executed	command	org.eclipse.ui	3.5.0.I20090604-2000	org.eclipse.ui.edit.copy	1257440571943
deactivated	workbench	org.eclipse.ui.workbench	3.5.0.I20090603-2000		1257440574158
activated	workbench	org.eclipse.ui.workbench	3.5.0.I20090603-2000		1257440584556
opened	view	org.eclipse.jdt.ui	3.5.0.v20090604	org.eclipse.jdt.ui.PackageExplorer	1257440586069
opened	view	org.eclipse.ui.ide	3.5.0.I20090525-2000	org.eclipse.ui.views.ProblemView	1257440586178
opened	view	org.eclipse.ui.views	3.4.0.I20090525-2000	org.eclipse.ui.views.ContentOutline	1257440586272
started	bundle	org.eclipse.search	3.5.0.v20090526-2000	org.eclipse.search	1257440586381
opened	view	org.eclipse.mylyn.tasks.ui	3.2.0.v20090617-0100-e3x	org.eclipse.mylyn.tasks.ui.views.tasks	1257440586475
activated	perspective	org.eclipse.jdt.ui	3.5.0.v20090604	org.eclipse.jdt.ui.JavaPerspective	1257440586537
activated	view	org.eclipse.ui.views	3.4.0.I20090525-2000	org.eclipse.ui.views.ContentOutline	1257440590999
deactivated	workbench	org.eclipse.ui.workbench	3.5.0.I20090603-2000		1257440594057
activated	workbench	org.eclipse.ui.workbench	3.5.0.I20090603-2000		1257440595429
closed	workbench	org.eclipse.ui.workbench	3.5.0.I20090603-2000		1257440595617
stopped	bundle	org.eclipse.mylyn.ide.ant	3.2.0.v20090617-0100-e3x	org.eclipse.mylyn.ide.ant	1257440595929
stopped	bundle	org.eclipse.ant.ui	3.4.0.v20090520	org.eclipse.ant.ui	1257440595929
stopped	bundle	org.eclipse.compare.win32	1.0.0.I20090430-0408	org.eclipse.compare.win32	1257440595944
stopped	bundle	org.eclipse.mylyn.java.tasks	3.2.0.v20090617-0100-e3x	org.eclipse.mylyn.java.tasks	1257440595944
stopped	bundle	org.eclipse.mylyn.java.ui	3.2.0.v20090617-0100-e3x	org.eclipse.mylyn.java.ui	1257440595944
stopped	bundle	org.eclipse.jdt.junit	3.5.0.v20090526-2000	org.eclipse.jdt.junit	1257440595944
stopped	bundle	org.eclipse.jdt.apt.ui	3.3.200.v20090528-1135	org.eclipse.jdt.apt.ui	1257440595944
