# Supplementary material for: How neurons migrate: a dynamic in-silico model of neuronal migration in the developing cortex
Source: BMC Syst Biol. 2011 Sep 30;5:154. doi: 10.1186/1752-0509-5-154 (PMC3198702; doi:10.1186/1752-0509-5-154)
Supplement: Additional file 5 — A compressed file of the source code of the model. Written in Java and compiled using Mason (see Material and Methods). [file 1752-0509-5-154-S5.ZIP › neuronalmigrationWild/.metadata/.plugins/org.eclipse.epp.usagedata.recording/upload35.csv]

what	kind	bundleId	bundleVersion	description	time
activated	perspective	org.eclipse.jdt.ui		org.eclipse.jdt.ui.JavaPerspective	1257440769807
started	bundle	org.eclipse.osgi	3.5.0.v20090520	org.eclipse.osgi	1257440769807
started	bundle	org.eclipse.equinox.simpleconfigurator	1.0.100.v20090520-1905	org.eclipse.equinox.simpleconfigurator	1257440769807
started	bundle	com.ibm.icu	4.0.1.v20090415	com.ibm.icu	1257440769807
started	bundle	org.eclipse.compare.core	3.5.0.I20090430-0408	org.eclipse.compare.core	1257440769807
started	bundle	org.eclipse.core.contenttype	3.4.0.v20090429-1800	org.eclipse.core.contenttype	1257440769807
started	bundle	org.eclipse.core.databinding.observable	1.2.0.I20090604-2000	org.eclipse.core.databinding.observable	1257440769807
started	bundle	org.eclipse.core.expressions	3.4.100.v20090429-1800	org.eclipse.core.expressions	1257440769807
started	bundle	org.eclipse.core.filebuffers	3.5.0.v20090526-2000	org.eclipse.core.filebuffers	1257440769807
started	bundle	org.eclipse.core.filesystem	1.2.0.v20090507	org.eclipse.core.filesystem	1257440769807
started	bundle	org.eclipse.core.jobs	3.4.100.v20090429-1800	org.eclipse.core.jobs	1257440769807
started	bundle	org.eclipse.core.net	1.2.0.I20090522-1010	org.eclipse.core.net	1257440769807
started	bundle	org.eclipse.core.resources	3.5.0.v20090512	org.eclipse.core.resources	1257440769807
started	bundle	org.eclipse.core.runtime	3.5.0.v20090525	org.eclipse.core.runtime	1257440769807
started	bundle	org.eclipse.core.runtime.compatibility	3.2.0.v20090413	org.eclipse.core.runtime.compatibility	1257440769807
started	bundle	org.eclipse.core.runtime.compatibility.auth	3.2.100.v20090413	org.eclipse.core.runtime.compatibility.auth	1257440769807
started	bundle	org.eclipse.debug.core	3.5.0.v20090526-1600	org.eclipse.debug.core	1257440769807
started	bundle	org.eclipse.ecf.filetransfer	3.0.0.v20090604-1131	org.eclipse.ecf.filetransfer	1257440769807
started	bundle	org.eclipse.epp.usagedata.gathering	1.1.0.R200906100410	org.eclipse.epp.usagedata.gathering	1257440769807
started	bundle	org.eclipse.epp.usagedata.recording	1.1.0.R200906100410	org.eclipse.epp.usagedata.recording	1257440769807
started	bundle	org.eclipse.equinox.app	1.2.0.v20090520-1800	org.eclipse.equinox.app	1257440769823
started	bundle	org.eclipse.equinox.common	3.5.0.v20090520-1800	org.eclipse.equinox.common	1257440769823
started	bundle	org.eclipse.equinox.ds	1.1.0.v20090601	org.eclipse.equinox.ds	1257440769823
started	bundle	org.eclipse.equinox.frameworkadmin	1.0.100.v20090520-1905	org.eclipse.equinox.frameworkadmin	1257440769823
started	bundle	org.eclipse.equinox.frameworkadmin.equinox	1.0.100.v20090520-1905	org.eclipse.equinox.frameworkadmin.equinox	1257440769823
