# Supplementary material for: How neurons migrate: a dynamic in-silico model of neuronal migration in the developing cortex
Source: BMC Syst Biol. 2011 Sep 30;5:154. doi: 10.1186/1752-0509-5-154 (PMC3198702; doi:10.1186/1752-0509-5-154)
Supplement: Additional file 5 — A compressed file of the source code of the model. Written in Java and compiled using Mason (see Material and Methods). [file 1752-0509-5-154-S5.ZIP › neuronalmigrationWild/.metadata/.plugins/org.eclipse.epp.usagedata.recording/upload36.csv]

what	kind	bundleId	bundleVersion	description	time
started	bundle	org.eclipse.equinox.p2.core	1.0.100.v20090520-1905	org.eclipse.equinox.p2.core	1257440769823
started	bundle	org.eclipse.equinox.p2.director	1.0.100.v20090520-1905	org.eclipse.equinox.p2.director	1257440769823
started	bundle	org.eclipse.equinox.p2.directorywatcher	1.0.100.v20090525	org.eclipse.equinox.p2.directorywatcher	1257440769823
started	bundle	org.eclipse.equinox.p2.engine	1.0.100.v20090525	org.eclipse.equinox.p2.engine	1257440769823
started	bundle	org.eclipse.equinox.p2.exemplarysetup	1.0.100.v20090520-1905	org.eclipse.equinox.p2.exemplarysetup	1257440769823
started	bundle	org.eclipse.equinox.p2.garbagecollector	1.0.100.v20090520-1905	org.eclipse.equinox.p2.garbagecollector	1257440769823
started	bundle	org.eclipse.equinox.p2.metadata.repository	1.0.100.v20090525	org.eclipse.equinox.p2.metadata.repository	1257440769823
started	bundle	org.eclipse.equinox.p2.reconciler.dropins	1.0.100.v20090520-1905	org.eclipse.equinox.p2.reconciler.dropins	1257440769823
started	bundle	org.eclipse.equinox.p2.repository	1.0.0.v20090601-1921	org.eclipse.equinox.p2.repository	1257440769823
started	bundle	org.eclipse.equinox.p2.ui.sdk.scheduler	1.0.0.v20090520-1905	org.eclipse.equinox.p2.ui.sdk.scheduler	1257440769823
started	bundle	org.eclipse.equinox.p2.updatechecker	1.1.0.v20090520-1905	org.eclipse.equinox.p2.updatechecker	1257440769823
started	bundle	org.eclipse.equinox.preferences	3.2.300.v20090520-1800	org.eclipse.equinox.preferences	1257440769823
started	bundle	org.eclipse.equinox.registry	3.4.100.v20090520-1800	org.eclipse.equinox.registry	1257440769823
started	bundle	org.eclipse.equinox.security	1.0.100.v20090520-1800	org.eclipse.equinox.security	1257440769823
started	bundle	org.eclipse.equinox.simpleconfigurator.manipulator	1.0.100.v20090520-1905	org.eclipse.equinox.simpleconfigurator.manipulator	1257440769823
started	bundle	org.eclipse.equinox.util	1.0.100.v20090520-1800	org.eclipse.equinox.util	1257440769823
started	bundle	org.eclipse.help	3.4.0.v20090526	org.eclipse.help	1257440769823
started	bundle	org.eclipse.jdt.apt.core	3.3.200.v20090528-1135	org.eclipse.jdt.apt.core	1257440769839
started	bundle	org.eclipse.jdt.apt.pluggable.core	1.0.200.v20090526-2130	org.eclipse.jdt.apt.pluggable.core	1257440769839
started	bundle	org.eclipse.jdt.core	3.5.0.v_963	org.eclipse.jdt.core	1257440769839
started	bundle	org.eclipse.jdt.core.manipulation	1.3.0.v20090603	org.eclipse.jdt.core.manipulation	1257440769839
started	bundle	org.eclipse.jdt.launching	3.5.0.v20090527	org.eclipse.jdt.launching	1257440769839
started	bundle	org.eclipse.jdt.ui	3.5.0.v20090604	org.eclipse.jdt.ui	1257440769839
started	bundle	org.eclipse.jface	3.5.0.I20090525-2000	org.eclipse.jface	1257440769839
started	bundle	org.eclipse.jsch.core	1.1.100.I20090430-0408	org.eclipse.jsch.core	1257440769839
