# Supplementary material for: How neurons migrate: a dynamic in-silico model of neuronal migration in the developing cortex
Source: BMC Syst Biol. 2011 Sep 30;5:154. doi: 10.1186/1752-0509-5-154 (PMC3198702; doi:10.1186/1752-0509-5-154)
Supplement: Additional file 5 — A compressed file of the source code of the model. Written in Java and compiled using Mason (see Material and Methods). [file 1752-0509-5-154-S5.ZIP › neuronalmigrationWild/.metadata/.plugins/org.eclipse.epp.usagedata.recording/upload38.csv]

what	kind	bundleId	bundleVersion	description	time
started	bundle	org.eclipse.update.configurator	3.3.0.v20090312	org.eclipse.update.configurator	1257440769854
started	bundle	org.eclipse.update.core	3.2.300.v20090525	org.eclipse.update.core	1257440769854
started	bundle	org.eclipse.update.scheduler	3.2.200.v20081127	org.eclipse.update.scheduler	1257440769854
os	sysinfo			win32	1257440769854
arch	sysinfo			x86	1257440769854
ws	sysinfo			win32	1257440769854
locale	sysinfo			en_GB	1257440769854
processors	sysinfo			8	1257440769854
java.runtime.name	sysinfo			Java(TM) SE Runtime Environment	1257440769854
java.runtime.version	sysinfo			1.6.0_15-b03	1257440769854
java.specification.name	sysinfo			Java Platform API Specification	1257440769854
java.specification.vendor	sysinfo			Sun Microsystems Inc.	1257440769854
java.specification.version	sysinfo			1.6	1257440769854
java.vendor	sysinfo			Sun Microsystems Inc.	1257440769854
java.version	sysinfo			1.6.0_15	1257440769854
java.vm.info	sysinfo			mixed mode, sharing	1257440769854
java.vm.name	sysinfo			Java HotSpot(TM) Client VM	1257440769854
java.vm.specification.name	sysinfo			Java Virtual Machine Specification	1257440769854
java.vm.specification.vendor	sysinfo			Sun Microsystems Inc.	1257440769854
java.vm.specification.version	sysinfo			1.0	1257440769854
java.vm.vendor	sysinfo			Sun Microsystems Inc.	1257440769854
java.vm.version	sysinfo			14.1-b02	1257440769854
started	bundle	org.eclipse.debug.ui	3.5.0.v20090603	org.eclipse.debug.ui	1257440772413
started	bundle	org.eclipse.ant.ui	3.4.0.v20090520	org.eclipse.ant.ui	1257440772444
deactivated	workbench	org.eclipse.ui.workbench	3.5.0.I20090603-2000		1257440772522
