# Supplementary material for: How neurons migrate: a dynamic in-silico model of neuronal migration in the developing cortex
Source: BMC Syst Biol. 2011 Sep 30;5:154. doi: 10.1186/1752-0509-5-154 (PMC3198702; doi:10.1186/1752-0509-5-154)
Supplement: Additional file 5 — A compressed file of the source code of the model. Written in Java and compiled using Mason (see Material and Methods). [file 1752-0509-5-154-S5.ZIP › neuronalmigrationWild/.metadata/.plugins/org.eclipse.epp.usagedata.recording/upload39.csv]

what	kind	bundleId	bundleVersion	description	time
started	bundle	org.eclipse.jdt.debug	3.5.0.v20090526	org.eclipse.jdt.debug	1257440772787
started	bundle	org.eclipse.jdt.debug.ui	3.4.0.v20090527	org.eclipse.jdt.debug.ui	1257440772834
activated	workbench	org.eclipse.ui.workbench	3.5.0.I20090603-2000		1257440774441
deactivated	workbench	org.eclipse.ui.workbench	3.5.0.I20090603-2000		1257440776219
activated	workbench	org.eclipse.ui.workbench	3.5.0.I20090603-2000		1257440777358
closed	workbench	org.eclipse.ui.workbench	3.5.0.I20090603-2000		1257440777514
stopped	bundle	org.eclipse.mylyn.ide.ant	3.2.0.v20090617-0100-e3x	org.eclipse.mylyn.ide.ant	1257440777795
stopped	bundle	org.eclipse.ant.ui	3.4.0.v20090520	org.eclipse.ant.ui	1257440777795
stopped	bundle	org.eclipse.compare.win32	1.0.0.I20090430-0408	org.eclipse.compare.win32	1257440777795
stopped	bundle	org.eclipse.mylyn.java.tasks	3.2.0.v20090617-0100-e3x	org.eclipse.mylyn.java.tasks	1257440777810
stopped	bundle	org.eclipse.mylyn.java.ui	3.2.0.v20090617-0100-e3x	org.eclipse.mylyn.java.ui	1257440777810
stopped	bundle	org.eclipse.jdt.junit	3.5.0.v20090526-2000	org.eclipse.jdt.junit	1257440777810
stopped	bundle	org.eclipse.jdt.apt.ui	3.3.200.v20090528-1135	org.eclipse.jdt.apt.ui	1257440777810
stopped	bundle	org.eclipse.jdt.debug.ui	3.4.0.v20090527	org.eclipse.jdt.debug.ui	1257440777810
stopped	bundle	org.eclipse.jdt.ui	3.5.0.v20090604	org.eclipse.jdt.ui	1257440777826
stopped	bundle	org.eclipse.mylyn.bugzilla.ui	3.2.0.v20090617-0100-e3x	org.eclipse.mylyn.bugzilla.ui	1257440777826
stopped	bundle	org.eclipse.mylyn.ide.ui	3.2.0.v20090617-0100-e3x	org.eclipse.mylyn.ide.ui	1257440777826
stopped	bundle	org.eclipse.mylyn.team.ui	3.2.0.v20090617-0100-e3x	org.eclipse.mylyn.team.ui	1257440777826
stopped	bundle	org.eclipse.mylyn.resources.ui	3.2.0.v20090617-0100-e3x	org.eclipse.mylyn.resources.ui	1257440777826
stopped	bundle	org.eclipse.mylyn.wikitext.tasks.ui	1.1.0.v20090617-0100-e3x	org.eclipse.mylyn.wikitext.tasks.ui	1257440777826
stopped	bundle	org.eclipse.mylyn.context.ui	3.2.0.v20090617-0100-e3x	org.eclipse.mylyn.context.ui	1257440777826
stopped	bundle	org.eclipse.mylyn.help.ui	3.2.0.v20090617-0100-e3x	org.eclipse.mylyn.help.ui	1257440777826
stopped	bundle	org.eclipse.mylyn.tasks.bugs	3.2.0.v20090617-0100-e3x	org.eclipse.mylyn.tasks.bugs	1257440777826
stopped	bundle	org.eclipse.mylyn.tasks.ui	3.2.0.v20090617-0100-e3x	org.eclipse.mylyn.tasks.ui	1257440777826
stopped	bundle	org.eclipse.wst.dtd.ui	1.0.400.v200904300717	org.eclipse.wst.dtd.ui	1257440777826
