# Supplementary material for: How neurons migrate: a dynamic in-silico model of neuronal migration in the developing cortex
Source: BMC Syst Biol. 2011 Sep 30;5:154. doi: 10.1186/1752-0509-5-154 (PMC3198702; doi:10.1186/1752-0509-5-154)
Supplement: Additional file 5 — A compressed file of the source code of the model. Written in Java and compiled using Mason (see Material and Methods). [file 1752-0509-5-154-S5.ZIP › neuronalmigrationWild/.metadata/.plugins/org.eclipse.epp.usagedata.recording/upload4.csv]

what	kind	bundleId	bundleVersion	description	time
activated	workbench	org.eclipse.ui.workbench	3.5.0.I20090603-2000		1257439433220
deactivated	workbench	org.eclipse.ui.workbench	3.5.0.I20090603-2000		1257439435279
activated	workbench	org.eclipse.ui.workbench	3.5.0.I20090603-2000		1257439503886
executed	command	org.eclipse.ui.ide	3.5.0.I20090525-2000	org.eclipse.ui.edit.text.openLocalFile	1257439503933
deactivated	workbench	org.eclipse.ui.workbench	3.5.0.I20090603-2000		1257439508987
activated	workbench	org.eclipse.ui.workbench	3.5.0.I20090603-2000		1257439529548
deactivated	workbench	org.eclipse.ui.workbench	3.5.0.I20090603-2000		1257439530734
activated	workbench	org.eclipse.ui.workbench	3.5.0.I20090603-2000		1257439606348
started	bundle	org.eclipse.core.filesystem	1.2.0.v20090507	org.eclipse.core.filesystem	1257439606395
started	bundle	org.eclipse.compare.core	3.5.0.I20090430-0408	org.eclipse.compare.core	1257439606738
opened	editor	org.eclipse.ui.editors	3.5.0.v20090527-2000	org.eclipse.ui.DefaultTextEditor	1257439606769
activated	editor	org.eclipse.ui.editors	3.5.0.v20090527-2000	org.eclipse.ui.DefaultTextEditor	1257439606832
opened	editor	org.eclipse.ui.editors	3.5.0.v20090527-2000	org.eclipse.ui.DefaultTextEditor	1257439607019
started	bundle	org.eclipse.core.variables	3.2.200.v20090521	org.eclipse.core.variables	1257439607300
activated	editor	org.eclipse.ui.editors	3.5.0.v20090527-2000	org.eclipse.ui.DefaultTextEditor	1257439607549
error	log			Unable to create editor ID org.eclipse.jdt.ui.ClassFileEditor: The Class File Viewer cannot handle the given input ('org.eclipse.ui.ide.FileStoreEditorInput').	1257439607627
opened	editor	org.eclipse.jdt.ui	3.5.0.v20090604	org.eclipse.jdt.ui.ClassFileEditor	1257439607659
opened	editor	org.eclipse.jdt.ui	3.5.0.v20090604	org.eclipse.jdt.ui.ClassFileEditor	1257439607659
activated	editor	org.eclipse.jdt.ui	3.5.0.v20090604	org.eclipse.jdt.ui.ClassFileEditor	1257439607721
started	bundle	org.eclipse.jdt.launching	3.5.0.v20090527	org.eclipse.jdt.launching	1257439608080
started	bundle	org.eclipse.ltk.core.refactoring	3.5.0.v20090513-2000	org.eclipse.ltk.core.refactoring	1257439608423
started	bundle	org.eclipse.ltk.ui.refactoring	3.4.100.v20090604	org.eclipse.ltk.ui.refactoring	1257439608485
opened	editor	org.eclipse.jdt.ui	3.5.0.v20090604	org.eclipse.jdt.ui.CompilationUnitEditor	1257439608610
started	bundle	org.eclipse.jdt.debug	3.5.0.v20090526	org.eclipse.jdt.debug	1257439609125
started	bundle	org.eclipse.jdt.debug.ui	3.4.0.v20090527	org.eclipse.jdt.debug.ui	1257439609250
