# Supplementary material for: How neurons migrate: a dynamic in-silico model of neuronal migration in the developing cortex
Source: BMC Syst Biol. 2011 Sep 30;5:154. doi: 10.1186/1752-0509-5-154 (PMC3198702; doi:10.1186/1752-0509-5-154)
Supplement: Additional file 5 — A compressed file of the source code of the model. Written in Java and compiled using Mason (see Material and Methods). [file 1752-0509-5-154-S5.ZIP › neuronalmigrationWild/.metadata/.plugins/org.eclipse.epp.usagedata.recording/upload5.csv]

what	kind	bundleId	bundleVersion	description	time
activated	editor	org.eclipse.jdt.ui	3.5.0.v20090604	org.eclipse.jdt.ui.CompilationUnitEditor	1257439609281
error	log			Unable to create editor ID org.eclipse.jdt.ui.ClassFileEditor: The Class File Viewer cannot handle the given input ('org.eclipse.ui.ide.FileStoreEditorInput').	1257439609328
opened	editor	org.eclipse.jdt.ui	3.5.0.v20090604	org.eclipse.jdt.ui.ClassFileEditor	1257439609328
opened	editor	org.eclipse.jdt.ui	3.5.0.v20090604	org.eclipse.jdt.ui.ClassFileEditor	1257439609328
activated	editor	org.eclipse.jdt.ui	3.5.0.v20090604	org.eclipse.jdt.ui.ClassFileEditor	1257439609359
opened	editor	org.eclipse.jdt.ui	3.5.0.v20090604	org.eclipse.jdt.ui.CompilationUnitEditor	1257439609453
activated	editor	org.eclipse.jdt.ui	3.5.0.v20090604	org.eclipse.jdt.ui.CompilationUnitEditor	1257439609531
error	log			Unable to create editor ID org.eclipse.jdt.ui.ClassFileEditor: The Class File Viewer cannot handle the given input ('org.eclipse.ui.ide.FileStoreEditorInput').	1257439609562
opened	editor	org.eclipse.jdt.ui	3.5.0.v20090604	org.eclipse.jdt.ui.ClassFileEditor	1257439609562
opened	editor	org.eclipse.jdt.ui	3.5.0.v20090604	org.eclipse.jdt.ui.ClassFileEditor	1257439609562
activated	editor	org.eclipse.jdt.ui	3.5.0.v20090604	org.eclipse.jdt.ui.ClassFileEditor	1257439609577
opened	editor	org.eclipse.jdt.ui	3.5.0.v20090604	org.eclipse.jdt.ui.CompilationUnitEditor	1257439609671
activated	editor	org.eclipse.jdt.ui	3.5.0.v20090604	org.eclipse.jdt.ui.CompilationUnitEditor	1257439609749
error	log			Unable to create editor ID org.eclipse.jdt.ui.ClassFileEditor: The Class File Viewer cannot handle the given input ('org.eclipse.ui.ide.FileStoreEditorInput').	1257439609780
opened	editor	org.eclipse.jdt.ui	3.5.0.v20090604	org.eclipse.jdt.ui.ClassFileEditor	1257439609780
opened	editor	org.eclipse.jdt.ui	3.5.0.v20090604	org.eclipse.jdt.ui.ClassFileEditor	1257439609780
activated	editor	org.eclipse.jdt.ui	3.5.0.v20090604	org.eclipse.jdt.ui.ClassFileEditor	1257439609811
opened	editor	org.eclipse.jdt.ui	3.5.0.v20090604	org.eclipse.jdt.ui.CompilationUnitEditor	1257439609874
activated	editor	org.eclipse.jdt.ui	3.5.0.v20090604	org.eclipse.jdt.ui.CompilationUnitEditor	1257439609936
error	log			Unable to create editor ID org.eclipse.jdt.ui.ClassFileEditor: The Class File Viewer cannot handle the given input ('org.eclipse.ui.ide.FileStoreEditorInput').	1257439609967
opened	editor	org.eclipse.jdt.ui	3.5.0.v20090604	org.eclipse.jdt.ui.ClassFileEditor	1257439609983
opened	editor	org.eclipse.jdt.ui	3.5.0.v20090604	org.eclipse.jdt.ui.ClassFileEditor	1257439609983
activated	editor	org.eclipse.jdt.ui	3.5.0.v20090604	org.eclipse.jdt.ui.ClassFileEditor	1257439610014
opened	editor	org.eclipse.jdt.ui	3.5.0.v20090604	org.eclipse.jdt.ui.CompilationUnitEditor	1257439610108
activated	editor	org.eclipse.jdt.ui	3.5.0.v20090604	org.eclipse.jdt.ui.CompilationUnitEditor	1257439610233
