# Supplementary material for: How neurons migrate: a dynamic in-silico model of neuronal migration in the developing cortex
Source: BMC Syst Biol. 2011 Sep 30;5:154. doi: 10.1186/1752-0509-5-154 (PMC3198702; doi:10.1186/1752-0509-5-154)
Supplement: Additional file 5 — A compressed file of the source code of the model. Written in Java and compiled using Mason (see Material and Methods). [file 1752-0509-5-154-S5.ZIP › neuronalmigrationWild/.metadata/.plugins/org.eclipse.epp.usagedata.recording/upload9.csv]

what	kind	bundleId	bundleVersion	description	time
activated	editor	org.eclipse.jdt.ui	3.5.0.v20090604	org.eclipse.jdt.ui.ClassFileEditor	1257439613540
opened	editor	org.eclipse.jdt.ui	3.5.0.v20090604	org.eclipse.jdt.ui.CompilationUnitEditor	1257439613618
activated	editor	org.eclipse.jdt.ui	3.5.0.v20090604	org.eclipse.jdt.ui.CompilationUnitEditor	1257439613711
error	log			Unable to create editor ID org.eclipse.jdt.ui.ClassFileEditor: The Class File Viewer cannot handle the given input ('org.eclipse.ui.ide.FileStoreEditorInput').	1257439613743
opened	editor	org.eclipse.jdt.ui	3.5.0.v20090604	org.eclipse.jdt.ui.ClassFileEditor	1257439613743
opened	editor	org.eclipse.jdt.ui	3.5.0.v20090604	org.eclipse.jdt.ui.ClassFileEditor	1257439613743
activated	editor	org.eclipse.jdt.ui	3.5.0.v20090604	org.eclipse.jdt.ui.ClassFileEditor	1257439613774
opened	editor	org.eclipse.jdt.ui	3.5.0.v20090604	org.eclipse.jdt.ui.CompilationUnitEditor	1257439613836
activated	editor	org.eclipse.jdt.ui	3.5.0.v20090604	org.eclipse.jdt.ui.CompilationUnitEditor	1257439613930
executed	command	org.eclipse.ui.ide	3.5.0.I20090525-2000	org.eclipse.ui.edit.text.openLocalFile	1257439613945
started	bundle	org.eclipse.ant.ui	3.4.0.v20090520	org.eclipse.ant.ui	1257439617299
opened	view	org.eclipse.jdt.ui	3.5.0.v20090604	org.eclipse.jdt.ui.TypeHierarchy	1257439618360
activated	view	org.eclipse.jdt.ui	3.5.0.v20090604	org.eclipse.jdt.ui.TypeHierarchy	1257439618391
activated	view	org.eclipse.jdt.ui	3.5.0.v20090604	org.eclipse.jdt.ui.PackageExplorer	1257439619952
started	bundle	org.eclipse.jdt.apt.core	3.3.200.v20090528-1135	org.eclipse.jdt.apt.core	1257439621231
started	bundle	org.eclipse.jdt.apt.pluggable.core	1.0.200.v20090526-2130	org.eclipse.jdt.apt.pluggable.core	1257439621231
activated	editor	org.eclipse.jdt.ui	3.5.0.v20090604	org.eclipse.jdt.ui.ClassFileEditor	1257439623306
activated	editor	org.eclipse.jdt.ui	3.5.0.v20090604	org.eclipse.jdt.ui.CompilationUnitEditor	1257439624460
activated	editor	org.eclipse.jdt.ui	3.5.0.v20090604	org.eclipse.jdt.ui.ClassFileEditor	1257439625536
activated	editor	org.eclipse.jdt.ui	3.5.0.v20090604	org.eclipse.jdt.ui.CompilationUnitEditor	1257439627221
closed	editor	org.eclipse.jdt.ui	3.5.0.v20090604	org.eclipse.jdt.ui.ClassFileEditor	1257439627221
activated	editor	org.eclipse.jdt.ui	3.5.0.v20090604	org.eclipse.jdt.ui.ClassFileEditor	1257439629842
activated	editor	org.eclipse.jdt.ui	3.5.0.v20090604	org.eclipse.jdt.ui.CompilationUnitEditor	1257439630918
closed	editor	org.eclipse.jdt.ui	3.5.0.v20090604	org.eclipse.jdt.ui.ClassFileEditor	1257439630918
activated	editor	org.eclipse.jdt.ui	3.5.0.v20090604	org.eclipse.jdt.ui.CompilationUnitEditor	1257439632697
