# Supplementary material for: How neurons migrate: a dynamic in-silico model of neuronal migration in the developing cortex
Source: BMC Syst Biol. 2011 Sep 30;5:154. doi: 10.1186/1752-0509-5-154 (PMC3198702; doi:10.1186/1752-0509-5-154)
Supplement: Additional file 5 — A compressed file of the source code of the model. Written in Java and compiled using Mason (see Material and Methods). [file 1752-0509-5-154-S5.ZIP › neuronalmigrationWild/.metadata/.plugins/org.eclipse.epp.usagedata.recording/usagedata.csv]

what	kind	bundleId	bundleVersion	description	time
stopped	bundle	org.eclipse.wst.xsd.ui	1.2.203.v200904300717	org.eclipse.wst.xsd.ui	1257440777826
stopped	bundle	org.eclipse.wst.xml.ui	1.1.0.v200905242047	org.eclipse.wst.xml.ui	1257440777826
stopped	bundle	org.eclipse.wst.common.ui	1.1.402.v200901262305	org.eclipse.wst.common.ui	1257440777826
stopped	bundle	org.eclipse.wst.sse.ui	1.1.100.v200905141750	org.eclipse.wst.sse.ui	1257440777826
stopped	bundle	org.eclipse.search	3.5.0.v20090526-2000	org.eclipse.search	1257440777826
stopped	bundle	org.eclipse.ltk.ui.refactoring	3.4.100.v20090604	org.eclipse.ltk.ui.refactoring	1257440777826
stopped	bundle	org.eclipse.team.cvs.ui	3.3.200.I20090521-1750	org.eclipse.team.cvs.ui	1257440777826
stopped	bundle	org.eclipse.team.ui	3.5.0.I20090430-0408	org.eclipse.team.ui	1257440777826
stopped	bundle	org.eclipse.compare	3.5.0.I20090514-0808	org.eclipse.compare	1257440777826
stopped	bundle	org.eclipse.ui.externaltools	3.2.0.v20090504	org.eclipse.ui.externaltools	1257440777826
stopped	bundle	org.eclipse.debug.ui	3.5.0.v20090603	org.eclipse.debug.ui	1257440777826
