# Supplementary material for: How neurons migrate: a dynamic in-silico model of neuronal migration in the developing cortex
Source: BMC Syst Biol. 2011 Sep 30;5:154. doi: 10.1186/1752-0509-5-154 (PMC3198702; doi:10.1186/1752-0509-5-154)
Supplement: Additional file 5 — A compressed file of the source code of the model. Written in Java and compiled using Mason (see Material and Methods). [file 1752-0509-5-154-S5.ZIP › neuronalmigrationWild/.metadata/.plugins/org.eclipse.jdt.launching/libraryInfos.xml]

<?xml version="1.0" encoding="UTF-8" standalone="no"?>
<libraryInfos>
<libraryInfo home="C:\Program Files\Java\jre6" version="1.6.0_15">
<bootpath>
<entry path="C:\Program Files\Java\jre6\lib\resources.jar"/>
<entry path="C:\Program Files\Java\jre6\lib\rt.jar"/>
<entry path="C:\Program Files\Java\jre6\lib\sunrsasign.jar"/>
<entry path="C:\Program Files\Java\jre6\lib\jsse.jar"/>
<entry path="C:\Program Files\Java\jre6\lib\jce.jar"/>
<entry path="C:\Program Files\Java\jre6\lib\charsets.jar"/>
<entry path="C:\Program Files\Java\jre6\classes"/>
</bootpath>
<extensionDirs>
<entry path="C:\Program Files\Java\jre6\lib\ext"/>
<entry path="C:\Windows\Sun\Java\lib\ext"/>
</extensionDirs>
<endorsedDirs>
<entry path="C:\Program Files\Java\jre6\lib\endorsed"/>
</endorsedDirs>
</libraryInfo>
</libraryInfos>
