# Supplementary material for: How neurons migrate: a dynamic in-silico model of neuronal migration in the developing cortex
Source: BMC Syst Biol. 2011 Sep 30;5:154. doi: 10.1186/1752-0509-5-154 (PMC3198702; doi:10.1186/1752-0509-5-154)
Supplement: Additional file 5 — A compressed file of the source code of the model. Written in Java and compiled using Mason (see Material and Methods). [file 1752-0509-5-154-S5.ZIP › neuronalmigrationWild/.metadata/.plugins/org.eclipse.jdt.ui/dialog_settings.xml]

<?xml version="1.0" encoding="UTF-8"?>
<section name="Workbench">
	<item value="2" key="TypeHierarchyViewPart.hierarchyview"/>
	<item value="false" key="TypeHierarchyViewPart.qualifiednames"/>
	<item value="3" key="TypeHierarchyViewPart.orientation"/>
	<item value="false" key="TypeHierarchyViewPart.linkeditors"/>
	<section name="org.eclipse.jdt.internal.ui.packageview.PackageExplorerPart">
		<item value="true" key="group_libraries"/>
		<item value="false" key="linkWithEditor"/>
		<item value="2" key="layout"/>
		<item value="1" key="rootMode"/>
		<item value="&lt;?xml version=&quot;1.0&quot; encoding=&quot;UTF-8&quot;?&gt;&#x0D;&#x0A;&lt;packageExplorer group_libraries=&quot;1&quot; layout=&quot;2&quot; linkWithEditor=&quot;0&quot; rootMode=&quot;1&quot; workingSetName=&quot;&quot;&gt;&#x0D;&#x0A;&lt;customFilters userDefinedPatternsEnabled=&quot;false&quot;&gt;&#x0D;&#x0A;&lt;xmlDefinedFilters&gt;&#x0D;&#x0A;&lt;child filterId=&quot;org.eclipse.jdt.ui.PackageExplorer.LibraryFilter&quot; isEnabled=&quot;false&quot;/&gt;&#x0D;&#x0A;&lt;child filterId=&quot;org.eclipse.jdt.ui.PackageExplorer.LocalTypesFilter&quot; isEnabled=&quot;false&quot;/&gt;&#x0D;&#x0A;&lt;child filterId=&quot;org.eclipse.jdt.ui.PackageExplorer.StaticsFilter&quot; isEnabled=&quot;false&quot;/&gt;&#x0D;&#x0A;&lt;child filterId=&quot;org.eclipse.jdt.ui.PackageExplorer.ClosedProjectsFilter&quot; isEnabled=&quot;false&quot;/&gt;&#x0D;&#x0A;&lt;child filterId=&quot;org.eclipse.jdt.ui.PackageExplorer.NonSharedProjectsFilter&quot; isEnabled=&quot;false&quot;/&gt;&#x0D;&#x0A;&lt;child filterId=&quot;org.eclipse.jdt.ui.PackageExplorer.NonJavaElementFilter&quot; isEnabled=&quot;false&quot;/&gt;&#x0D;&#x0A;&lt;child filterId=&quot;org.eclipse.jdt.ui.PackageExplorer.ContainedLibraryFilter&quot; isEnabled=&quot;false&quot;/&gt;&#x0D;&#x0A;&lt;child filterId=&quot;org.eclipse.jdt.ui.PackageExplorer.CuAndClassFileFilter&quot; isEnabled=&quot;false&quot;/&gt;&#x0D;&#x0A;&lt;child filterId=&quot;org.eclipse.jdt.ui.PackageExplorer.NonJavaProjectsFilter&quot; isEnabled=&quot;false&quot;/&gt;&#x0D;&#x0A;&lt;child filterId=&quot;org.eclipse.jdt.internal.ui.PackageExplorer.EmptyInnerPackageFilter&quot; isEnabled=&quot;true&quot;/&gt;&#x0D;&#x0A;&lt;child filterId=&quot;org.eclipse.jdt.ui.PackageExplorer.PackageDeclarationFilter&quot; isEnabled=&quot;true&quot;/&gt;&#x0D;&#x0A;&lt;child filterId=&quot;org.eclipse.jdt.internal.ui.PackageExplorer.EmptyPackageFilter&quot; isEnabled=&quot;false&quot;/&gt;&#x0D;&#x0A;&lt;child filterId=&quot;org.eclipse.jdt.ui.PackageExplorer.ImportDeclarationFilter&quot; isEnabled=&quot;true&quot;/&gt;&#x0D;&#x0A;&lt;child filterId=&quot;org.eclipse.jdt.ui.PackageExplorer.FieldsFilter&quot; isEnabled=&quot;false&quot;/&gt;&#x0D;&#x0A;&lt;child filterId=&quot;org.eclipse.jdt.internal.ui.PackageExplorer.HideInnerClassFilesFilter&quot; isEnabled=&quot;true&quot;/&gt;&#x0D;&#x0A;&lt;child filterId=&quot;org.eclipse.jdt.ui.PackageExplorer.NonPublicFilter&quot; isEnabled=&quot;false&quot;/&gt;&#x0D;&#x0A;&lt;child filterId=&quot;org.eclipse.jdt.ui.PackageExplorer_patternFilterId_.*&quot; isEnabled=&quot;true&quot;/&gt;&#x0D;&#x0A;&lt;child filterId=&quot;org.eclipse.jdt.ui.PackageExplorer.EmptyLibraryContainerFilter&quot; isEnabled=&quot;true&quot;/&gt;&#x0D;&#x0A;&lt;child filterId=&quot;org.eclipse.jdt.ui.PackageExplorer.SyntheticMembersFilter&quot; isEnabled=&quot;true&quot;/&gt;&#x0D;&#x0A;&lt;child filterId=&quot;org.eclipse.mylyn.java.ui.MembersFilter&quot; isEnabled=&quot;false&quot;/&gt;&#x0D;&#x0A;&lt;/xmlDefinedFilters&gt;&#x0D;&#x0A;&lt;/customFilters&gt;&#x0D;&#x0A;&lt;/packageExplorer&gt;" key="memento"/>
	</section>
	<section name="completion_proposal_size">
	</section>
	<section name="JavaElementSearchActions">
	</section>
</section>
