# Supplementary material for: How neurons migrate: a dynamic in-silico model of neuronal migration in the developing cortex
Source: BMC Syst Biol. 2011 Sep 30;5:154. doi: 10.1186/1752-0509-5-154 (PMC3198702; doi:10.1186/1752-0509-5-154)
Supplement: Additional file 5 — A compressed file of the source code of the model. Written in Java and compiled using Mason (see Material and Methods). [file 1752-0509-5-154-S5.ZIP › neuronalmigrationWild/.metadata/.plugins/org.eclipse.ui.workbench/workbench.xml]

<?xml version="1.0" encoding="UTF-8"?>
<workbench progressCount="29" version="2.0">
<workbenchAdvisor/>
<window height="768" maximized="true" width="1024" x="328" y="138">
<fastViewData fastViewLocation="1024"/>
<perspectiveBar>
<itemSize x="160"/>
</perspectiveBar>
<coolbarLayout locked="0">
<coolItem id="group.file" itemType="typeGroupMarker"/>
<coolItem id="org.eclipse.ui.workbench.file" itemType="typeToolBarContribution" x="99" y="22"/>
<coolItem id="additions" itemType="typeGroupMarker"/>
<coolItem id="org.eclipse.debug.ui.launchActionSet" itemType="typeToolBarContribution" x="129" y="22"/>
<coolItem id="org.eclipse.jdt.ui.JavaElementCreationActionSet" itemType="typeToolBarContribution" x="99" y="22"/>
<coolItem id="org.eclipse.mylyn.java.actionSet.browsing" itemType="typeToolBarContribution" x="38" y="22"/>
<coolItem id="org.eclipse.search.searchActionSet" itemType="typeToolBarContribution" x="99" y="22"/>
<coolItem id="org.eclipse.ui.edit.text.actionSet.presentation" itemType="typeToolBarContribution" x="130" y="22"/>
<coolItem id="org.eclipse.wst.xml.ui.perspective.NewFileToolBar" itemType="typeToolBarContribution" x="-1" y="-1"/>
<coolItem id="org.eclipse.wst.xml.ui.design.DesignToolBar" itemType="typeToolBarContribution" x="-1" y="-1"/>
<coolItem id="group.nav" itemType="typeGroupMarker"/>
<coolItem id="org.eclipse.ui.workbench.navigate" itemType="typeToolBarContribution" x="190" y="22"/>
<coolItem id="group.editor" itemType="typeGroupMarker"/>
<coolItem id="org.eclipse.jdt.ui.CompilationUnitEditor" itemType="typeToolBarContribution" x="-1" y="-1"/>
<coolItem id="org.eclipse.jdt.ui.ClassFileEditor" itemType="typePlaceholder" x="-1" y="-1"/>
<coolItem id="org.eclipse.ui.DefaultTextEditor" itemType="typePlaceholder" x="-1" y="-1"/>
<coolItem id="group.help" itemType="typeGroupMarker"/>
<coolItem id="org.eclipse.ui.workbench.help" itemType="typeToolBarContribution" x="-1" y="-1"/>
</coolbarLayout>
<page aggregateWorkingSetId="Aggregate for window 1257439408669" focus="true" label="Workspace - Java">
<editors>
<editorArea activeWorkbook="DefaultEditorWorkbook">
<info part="DefaultEditorWorkbook">
<folder appearance="1" expanded="2">
<presentation id="org.eclipse.ui.presentations.WorkbenchPresentationFactory">
<part id="0"/>
<part id="1"/>
<part id="2"/>
<part id="3"/>
<part id="4"/>
<part id="5"/>
<part id="6"/>
<part id="7"/>
<part id="8"/>
<part id="9"/>
<part id="10"/>
<part id="11"/>
<part id="12"/>
<part id="13"/>
<part id="14"/>
<part id="15"/>
</presentation>
</folder>
</info>
</editorArea>
<editor activePart="true" focus="true" id="org.eclipse.jdt.ui.CompilationUnitEditor" name="GridMaker.java" partName="GridMaker.java" title="GridMaker.java" tooltip="D:\private\Brain\ChihChun\MASON\src\sim\app\neuronalmigrationWild\GridMaker.java" workbook="DefaultEditorWorkbook">
<input factoryID="org.eclipse.ui.ide.FileStoreEditorInputFactory" uri="file:/D:/private/Brain/ChihChun/MASON/src/sim/app/neuronalmigrationWild/GridMaker.java"/>
<editorState selectionHorizontalPixel="0" selectionLength="29" selectionOffset="8" selectionTopPixel="0"/>
</editor>
<editor id="org.eclipse.jdt.ui.CompilationUnitEditor" name="Neuron.java" partName="Neuron.java" title="Neuron.java" tooltip="D:\private\Brain\ChihChun\MASON\src\sim\app\neuronalmigrationWild\Neuron.java" workbook="DefaultEditorWorkbook">
<input factoryID="org.eclipse.ui.ide.FileStoreEditorInputFactory" uri="file:/D:/private/Brain/ChihChun/MASON/src/sim/app/neuronalmigrationWild/Neuron.java"/>
<editorState selectionHorizontalPixel="0" selectionLength="0" selectionOffset="0" selectionTopPixel="714"/>
</editor>
<editor id="org.eclipse.jdt.ui.CompilationUnitEditor" name="NeuronActin.java" partName="NeuronActin.java" title="NeuronActin.java" tooltip="D:\private\Brain\ChihChun\MASON\src\sim\app\neuronalmigrationWild\NeuronActin.java" workbook="DefaultEditorWorkbook">
<input factoryID="org.eclipse.ui.ide.FileStoreEditorInputFactory" uri="file:/D:/private/Brain/ChihChun/MASON/src/sim/app/neuronalmigrationWild/NeuronActin.java"/>
<editorState selectionHorizontalPixel="0" selectionLength="0" selectionOffset="75" selectionTopPixel="0"/>
</editor>
<editor id="org.eclipse.jdt.ui.CompilationUnitEditor" name="NeuronAppendages.java" partName="NeuronAppendages.java" title="NeuronAppendages.java" tooltip="D:\private\Brain\ChihChun\MASON\src\sim\app\neuronalmigrationWild\NeuronAppendages.java" workbook="DefaultEditorWorkbook">
<input factoryID="org.eclipse.ui.ide.FileStoreEditorInputFactory" uri="file:/D:/private/Brain/ChihChun/MASON/src/sim/app/neuronalmigrationWild/NeuronAppendages.java"/>
<editorState selectionHorizontalPixel="0" selectionLength="0" selectionOffset="0" selectionTopPixel="0"/>
</editor>
<editor id="org.eclipse.jdt.ui.CompilationUnitEditor" name="NeuronCytoskeleton.java" partName="NeuronCytoskeleton.java" title="NeuronCytoskeleton.java" tooltip="D:\private\Brain\ChihChun\MASON\src\sim\app\neuronalmigrationWild\NeuronCytoskeleton.java" workbook="DefaultEditorWorkbook">
<input factoryID="org.eclipse.ui.ide.FileStoreEditorInputFactory" uri="file:/D:/private/Brain/ChihChun/MASON/src/sim/app/neuronalmigrationWild/NeuronCytoskeleton.java"/>
<editorState selectionHorizontalPixel="0" selectionLength="0" selectionOffset="0" selectionTopPixel="0"/>
</editor>
<editor id="org.eclipse.jdt.ui.CompilationUnitEditor" name="NeuronEffectors.java" partName="NeuronEffectors.java" title="NeuronEffectors.java" tooltip="D:\private\Brain\ChihChun\MASON\src\sim\app\neuronalmigrationWild\NeuronEffectors.java" workbook="DefaultEditorWorkbook">
<input factoryID="org.eclipse.ui.ide.FileStoreEditorInputFactory" uri="file:/D:/private/Brain/ChihChun/MASON/src/sim/app/neuronalmigrationWild/NeuronEffectors.java"/>
<editorState selectionHorizontalPixel="0" selectionLength="0" selectionOffset="0" selectionTopPixel="0"/>
</editor>
<editor id="org.eclipse.jdt.ui.CompilationUnitEditor" name="NeuronLeadingNeutrite.java" partName="NeuronLeadingNeutrite.java" title="NeuronLeadingNeutrite.java" tooltip="D:\private\Brain\ChihChun\MASON\src\sim\app\neuronalmigrationWild\NeuronLeadingNeutrite.java" workbook="DefaultEditorWorkbook">
<input factoryID="org.eclipse.ui.ide.FileStoreEditorInputFactory" uri="file:/D:/private/Brain/ChihChun/MASON/src/sim/app/neuronalmigrationWild/NeuronLeadingNeutrite.java"/>
<editorState selectionHorizontalPixel="0" selectionLength="0" selectionOffset="0" selectionTopPixel="0"/>
</editor>
<editor id="org.eclipse.jdt.ui.CompilationUnitEditor" name="NeuronMicrotubules.java" partName="NeuronMicrotubules.java" title="NeuronMicrotubules.java" tooltip="D:\private\Brain\ChihChun\MASON\src\sim\app\neuronalmigrationWild\NeuronMicrotubules.java" workbook="DefaultEditorWorkbook">
<input factoryID="org.eclipse.ui.ide.FileStoreEditorInputFactory" uri="file:/D:/private/Brain/ChihChun/MASON/src/sim/app/neuronalmigrationWild/NeuronMicrotubules.java"/>
<editorState selectionHorizontalPixel="0" selectionLength="0" selectionOffset="0" selectionTopPixel="0"/>
</editor>
<editor id="org.eclipse.jdt.ui.CompilationUnitEditor" name="NeuronNucleus.java" partName="NeuronNucleus.java" title="NeuronNucleus.java" tooltip="D:\private\Brain\ChihChun\MASON\src\sim\app\neuronalmigrationWild\NeuronNucleus.java" workbook="DefaultEditorWorkbook">
<input factoryID="org.eclipse.ui.ide.FileStoreEditorInputFactory" uri="file:/D:/private/Brain/ChihChun/MASON/src/sim/app/neuronalmigrationWild/NeuronNucleus.java"/>
<editorState selectionHorizontalPixel="0" selectionLength="0" selectionOffset="0" selectionTopPixel="0"/>
</editor>
<editor id="org.eclipse.jdt.ui.CompilationUnitEditor" name="NeuronPortrayal.java" partName="NeuronPortrayal.java" title="NeuronPortrayal.java" tooltip="D:\private\Brain\ChihChun\MASON\src\sim\app\neuronalmigrationWild\NeuronPortrayal.java" workbook="DefaultEditorWorkbook">
<input factoryID="org.eclipse.ui.ide.FileStoreEditorInputFactory" uri="file:/D:/private/Brain/ChihChun/MASON/src/sim/app/neuronalmigrationWild/NeuronPortrayal.java"/>
<editorState selectionHorizontalPixel="0" selectionLength="0" selectionOffset="0" selectionTopPixel="0"/>
</editor>
<editor id="org.eclipse.jdt.ui.CompilationUnitEditor" name="NeuronSensors.java" partName="NeuronSensors.java" title="NeuronSensors.java" tooltip="D:\private\Brain\ChihChun\MASON\src\sim\app\neuronalmigrationWild\NeuronSensors.java" workbook="DefaultEditorWorkbook">
<input factoryID="org.eclipse.ui.ide.FileStoreEditorInputFactory" uri="file:/D:/private/Brain/ChihChun/MASON/src/sim/app/neuronalmigrationWild/NeuronSensors.java"/>
<editorState selectionHorizontalPixel="0" selectionLength="0" selectionOffset="0" selectionTopPixel="0"/>
</editor>
<editor id="org.eclipse.jdt.ui.CompilationUnitEditor" name="NeuronTrailingNeutrite.java" partName="NeuronTrailingNeutrite.java" title="NeuronTrailingNeutrite.java" tooltip="D:\private\Brain\ChihChun\MASON\src\sim\app\neuronalmigrationWild\NeuronTrailingNeutrite.java" workbook="DefaultEditorWorkbook">
<input factoryID="org.eclipse.ui.ide.FileStoreEditorInputFactory" uri="file:/D:/private/Brain/ChihChun/MASON/src/sim/app/neuronalmigrationWild/NeuronTrailingNeutrite.java"/>
<editorState selectionHorizontalPixel="0" selectionLength="0" selectionOffset="0" selectionTopPixel="0"/>
</editor>
<editor id="org.eclipse.jdt.ui.CompilationUnitEditor" name="SimFileReader.java" partName="SimFileReader.java" title="SimFileReader.java" tooltip="D:\private\Brain\ChihChun\MASON\src\sim\app\neuronalmigrationWild\SimFileReader.java" workbook="DefaultEditorWorkbook">
<input factoryID="org.eclipse.ui.ide.FileStoreEditorInputFactory" uri="file:/D:/private/Brain/ChihChun/MASON/src/sim/app/neuronalmigrationWild/SimFileReader.java"/>
<editorState selectionHorizontalPixel="0" selectionLength="0" selectionOffset="0" selectionTopPixel="0"/>
</editor>
<editor id="org.eclipse.jdt.ui.CompilationUnitEditor" name="SimFileWriter.java" partName="SimFileWriter.java" title="SimFileWriter.java" tooltip="D:\private\Brain\ChihChun\MASON\src\sim\app\neuronalmigrationWild\SimFileWriter.java" workbook="DefaultEditorWorkbook">
<input factoryID="org.eclipse.ui.ide.FileStoreEditorInputFactory" uri="file:/D:/private/Brain/ChihChun/MASON/src/sim/app/neuronalmigrationWild/SimFileWriter.java"/>
<editorState selectionHorizontalPixel="0" selectionLength="0" selectionOffset="0" selectionTopPixel="0"/>
</editor>
<editor id="org.eclipse.jdt.ui.CompilationUnitEditor" name="SimNeuronMigration.java" partName="SimNeuronMigration.java" title="SimNeuronMigration.java" tooltip="D:\private\Brain\ChihChun\MASON\src\sim\app\neuronalmigrationWild\SimNeuronMigration.java" workbook="DefaultEditorWorkbook">
<input factoryID="org.eclipse.ui.ide.FileStoreEditorInputFactory" uri="file:/D:/private/Brain/ChihChun/MASON/src/sim/app/neuronalmigrationWild/SimNeuronMigration.java"/>
<editorState selectionHorizontalPixel="0" selectionLength="0" selectionOffset="282" selectionTopPixel="0"/>
</editor>
<editor id="org.eclipse.jdt.ui.CompilationUnitEditor" name="SimNeuronMigrationWithUI.java" partName="SimNeuronMigrationWithUI.java" title="SimNeuronMigrationWithUI.java" tooltip="D:\private\Brain\ChihChun\MASON\src\sim\app\neuronalmigrationWild\SimNeuronMigrationWithUI.java" workbook="DefaultEditorWorkbook">
<input factoryID="org.eclipse.ui.ide.FileStoreEditorInputFactory" uri="file:/D:/private/Brain/ChihChun/MASON/src/sim/app/neuronalmigrationWild/SimNeuronMigrationWithUI.java"/>
<editorState selectionHorizontalPixel="0" selectionLength="0" selectionOffset="1060" selectionTopPixel="969"/>
</editor>
</editors>
<views>
<view id="org.eclipse.jdt.ui.MembersView" partName="Members">
<viewState hidefields="false" hidelocaltypes="false" hidenonpublic="false" hidestatic="false" org.eclipse.jdt.ui.browsing.memberstoeditor="1">
<customFilters userDefinedPatternsEnabled="false">&#x0A;<xmlDefinedFilters>&#x0A;<child filterId="org.eclipse.jdt.ui.MembersView.SyntheticMembersFilter" isEnabled="true"/>
<child filterId="org.eclipse.jdt.ui.MembersView.ImportDeclarationFilter" isEnabled="false"/>
</xmlDefinedFilters>
</customFilters>
</viewState>
</view>
<view id="org.eclipse.jdt.ui.TypesView" partName="Types">
<viewState org.eclipse.jdt.ui.browsing.typestoeditor="1" workingSetName="">
<customFilters userDefinedPatternsEnabled="false">&#x0A;<xmlDefinedFilters>&#x0A;<child filterId="org.eclipse.jdt.ui.TypesView.ClassFilter" isEnabled="false"/>
<child filterId="org.eclipse.jdt.ui.TypesView.InterfaceFilter" isEnabled="false"/>
<child filterId="org.eclipse.jdt.ui.TypesView.EnumFilter" isEnabled="false"/>
<child filterId="org.eclipse.jdt.ui.TypesView.NonPublicTypeFilter" isEnabled="false"/>
<child filterId="org.eclipse.jdt.ui.TypesView.AnnotationFilter" isEnabled="false"/>
</xmlDefinedFilters>
</customFilters>
</viewState>
</view>
<view id="org.eclipse.ui.views.ProblemView" partName="Problems">
<viewState PRIMARY_SORT_FIELD="org.eclipse.ui.ide.severityAndDescriptionField" categoryGroup="org.eclipse.ui.ide.severity" markerContentGenerator="org.eclipse.ui.ide.problemsGenerator" partName="Problems">
<columnWidths org.eclipse.ui.ide.locationField="64" org.eclipse.ui.ide.markerType="94" org.eclipse.ui.ide.pathField="124" org.eclipse.ui.ide.resourceField="94" org.eclipse.ui.ide.severityAndDescriptionField="300"/>
<visible IMemento.internal.id="org.eclipse.ui.ide.severityAndDescriptionField"/>
<visible IMemento.internal.id="org.eclipse.ui.ide.resourceField"/>
<visible IMemento.internal.id="org.eclipse.ui.ide.pathField"/>
<visible IMemento.internal.id="org.eclipse.ui.ide.locationField"/>
<visible IMemento.internal.id="org.eclipse.ui.ide.markerType"/>
</viewState>
</view>
<view id="org.eclipse.jdt.ui.PackageExplorer" partName="Package Explorer">
<viewState group_libraries="1" layout="2" linkWithEditor="0" rootMode="1" workingSetName="">
<customFilters userDefinedPatternsEnabled="false">
<xmlDefinedFilters>
<child filterId="org.eclipse.jdt.ui.PackageExplorer.LibraryFilter" isEnabled="false"/>
<child filterId="org.eclipse.jdt.ui.PackageExplorer.LocalTypesFilter" isEnabled="false"/>
<child filterId="org.eclipse.jdt.ui.PackageExplorer.StaticsFilter" isEnabled="false"/>
<child filterId="org.eclipse.jdt.ui.PackageExplorer.ClosedProjectsFilter" isEnabled="false"/>
<child filterId="org.eclipse.jdt.ui.PackageExplorer.NonSharedProjectsFilter" isEnabled="false"/>
<child filterId="org.eclipse.jdt.ui.PackageExplorer.NonJavaElementFilter" isEnabled="false"/>
<child filterId="org.eclipse.jdt.ui.PackageExplorer.ContainedLibraryFilter" isEnabled="false"/>
<child filterId="org.eclipse.jdt.ui.PackageExplorer.CuAndClassFileFilter" isEnabled="false"/>
<child filterId="org.eclipse.jdt.ui.PackageExplorer.NonJavaProjectsFilter" isEnabled="false"/>
<child filterId="org.eclipse.jdt.internal.ui.PackageExplorer.EmptyInnerPackageFilter" isEnabled="true"/>
<child filterId="org.eclipse.jdt.ui.PackageExplorer.PackageDeclarationFilter" isEnabled="true"/>
<child filterId="org.eclipse.jdt.internal.ui.PackageExplorer.EmptyPackageFilter" isEnabled="false"/>
<child filterId="org.eclipse.jdt.ui.PackageExplorer.ImportDeclarationFilter" isEnabled="true"/>
<child filterId="org.eclipse.jdt.ui.PackageExplorer.FieldsFilter" isEnabled="false"/>
<child filterId="org.eclipse.jdt.internal.ui.PackageExplorer.HideInnerClassFilesFilter" isEnabled="true"/>
<child filterId="org.eclipse.jdt.ui.PackageExplorer.NonPublicFilter" isEnabled="false"/>
<child filterId="org.eclipse.jdt.ui.PackageExplorer_patternFilterId_.*" isEnabled="true"/>
<child filterId="org.eclipse.jdt.ui.PackageExplorer.EmptyLibraryContainerFilter" isEnabled="true"/>
<child filterId="org.eclipse.jdt.ui.PackageExplorer.SyntheticMembersFilter" isEnabled="true"/>
<child filterId="org.eclipse.mylyn.java.ui.MembersFilter" isEnabled="false"/>
</xmlDefinedFilters>
</customFilters>
</viewState>
</view>
<view id="org.eclipse.jdt.ui.ProjectsView" partName="Projects">
<viewState org.eclipse.jdt.ui.browsing.projectstoeditor="1" workingSetName="">
<customFilters userDefinedPatternsEnabled="false">&#x0A;<xmlDefinedFilters>&#x0A;<child filterId="org.eclipse.jdt.ui.ProjectsView.LibraryFilter" isEnabled="false"/>
<child filterId="org.eclipse.jdt.ui.ProjectsView.NonSharedProjectsFilter" isEnabled="false"/>
<child filterId="org.eclipse.jdt.ui.ProjectsView.ContainedLibraryFilter" isEnabled="false"/>
</xmlDefinedFilters>
</customFilters>
</viewState>
</view>
<view id="org.eclipse.mylyn.tasks.ui.views.tasks" partName="Task List">
<viewState linkWithEditor="true" presentation="org.eclipse.mylyn.tasks.ui.categorized">
<sorter groupBy="CATEGORY_QUERY">
<sorter>
<sort0 sortDirection="1" sortKey="PRIORITY"/>
<sort1 sortDirection="1" sortKey="DATE_CREATED"/>
<sort2 sortDirection="1" sortKey="NONE"/>
<sort3 sortDirection="1" sortKey="NONE"/>
</sorter>
</sorter>
</viewState>
</view>
<view id="org.eclipse.ui.views.ContentOutline" partName="Outline">
<viewState/>
</view>
<view id="org.eclipse.jdt.ui.SourceView" partName="Declaration"/>
<view id="org.eclipse.jdt.ui.PackagesView" partName="Packages">
<viewState org.eclipse.jdt.ui.PackagesView.viewState="0" org.eclipse.jdt.ui.browsing.packagestoeditor="1" workingSetName="">
<customFilters userDefinedPatternsEnabled="false">&#x0A;<xmlDefinedFilters>&#x0A;<child filterId="org.eclipse.jdt.internal.ui.PackagesView.EmptyPackageFilter" isEnabled="false"/>
<child filterId="org.eclipse.jdt.internal.ui.PackagesView.EmptyInnerPackageFilter" isEnabled="true"/>
<child filterId="org.eclipse.jdt.internal.ui.PackagesView.NoPackageContainingFolders" isEnabled="true"/>
</xmlDefinedFilters>
</customFilters>
</viewState>
</view>
<view id="org.eclipse.jdt.ui.JavadocView" partName="Javadoc"/>
</views>
<perspectives activePart="org.eclipse.jdt.ui.CompilationUnitEditor" activePerspective="org.eclipse.jdt.ui.JavaPerspective">
<perspective editorAreaTrimState="2" editorAreaVisible="1" fixed="0" version="0.016">
<descriptor class="org.eclipse.jdt.internal.ui.JavaPerspectiveFactory" id="org.eclipse.jdt.ui.JavaPerspective" label="Java"/>
<alwaysOnActionSet id="org.eclipse.mylyn.context.ui.actionSet"/>
<alwaysOnActionSet id="org.eclipse.mylyn.doc.actionSet"/>
<alwaysOnActionSet id="org.eclipse.mylyn.tasks.ui.navigation"/>
<alwaysOnActionSet id="org.eclipse.ui.cheatsheets.actionSet"/>
<alwaysOnActionSet id="org.eclipse.search.searchActionSet"/>
<alwaysOnActionSet id="org.eclipse.ui.edit.text.actionSet.annotationNavigation"/>
<alwaysOnActionSet id="org.eclipse.ui.edit.text.actionSet.navigation"/>
<alwaysOnActionSet id="org.eclipse.ui.edit.text.actionSet.convertLineDelimitersTo"/>
<alwaysOnActionSet id="org.eclipse.ui.externaltools.ExternalToolsSet"/>
<alwaysOnActionSet id="org.eclipse.ui.actionSet.keyBindings"/>
<alwaysOnActionSet id="org.eclipse.ui.actionSet.openFiles"/>
<alwaysOnActionSet id="org.eclipse.debug.ui.launchActionSet"/>
<alwaysOnActionSet id="org.eclipse.jdt.ui.JavaActionSet"/>
<alwaysOnActionSet id="org.eclipse.jdt.ui.JavaElementCreationActionSet"/>
<alwaysOnActionSet id="org.eclipse.ui.NavigateActionSet"/>
<alwaysOnActionSet id="org.eclipse.debug.ui.breakpointActionSet"/>
<alwaysOnActionSet id="org.eclipse.jdt.debug.ui.JDTDebugActionSet"/>
<alwaysOnActionSet id="org.eclipse.jdt.junit.JUnitActionSet"/>
<show_view_action id="org.eclipse.jdt.ui.PackageExplorer"/>
<show_view_action id="org.eclipse.jdt.ui.TypeHierarchy"/>
<show_view_action id="org.eclipse.jdt.ui.SourceView"/>
<show_view_action id="org.eclipse.jdt.ui.JavadocView"/>
<show_view_action id="org.eclipse.search.ui.views.SearchView"/>
<show_view_action id="org.eclipse.ui.console.ConsoleView"/>
<show_view_action id="org.eclipse.ui.views.ContentOutline"/>
<show_view_action id="org.eclipse.ui.views.ProblemView"/>
<show_view_action id="org.eclipse.ui.views.ResourceNavigator"/>
<show_view_action id="org.eclipse.ui.views.TaskList"/>
<show_view_action id="org.eclipse.ui.views.ProgressView"/>
<show_view_action id="org.eclipse.ui.navigator.ProjectExplorer"/>
<show_view_action id="org.eclipse.ui.texteditor.TemplatesView"/>
<show_view_action id="org.eclipse.ant.ui.views.AntView"/>
<show_view_action id="org.eclipse.pde.runtime.LogView"/>
<show_view_action id="org.eclipse.mylyn.tasks.ui.views.tasks"/>
<show_in_time id="org.eclipse.ui.views.ResourceNavigator" time="1257439758462"/>
<new_wizard_action id="org.eclipse.jdt.ui.wizards.JavaProjectWizard"/>
<new_wizard_action id="org.eclipse.jdt.ui.wizards.NewPackageCreationWizard"/>
<new_wizard_action id="org.eclipse.jdt.ui.wizards.NewClassCreationWizard"/>
<new_wizard_action id="org.eclipse.jdt.ui.wizards.NewInterfaceCreationWizard"/>
<new_wizard_action id="org.eclipse.jdt.ui.wizards.NewEnumCreationWizard"/>
<new_wizard_action id="org.eclipse.jdt.ui.wizards.NewAnnotationCreationWizard"/>
<new_wizard_action id="org.eclipse.jdt.ui.wizards.NewSourceFolderCreationWizard"/>
<new_wizard_action id="org.eclipse.jdt.ui.wizards.NewSnippetFileCreationWizard"/>
<new_wizard_action id="org.eclipse.jdt.ui.wizards.NewJavaWorkingSetWizard"/>
<new_wizard_action id="org.eclipse.ui.wizards.new.folder"/>
<new_wizard_action id="org.eclipse.ui.wizards.new.file"/>
<new_wizard_action id="org.eclipse.ui.editors.wizards.UntitledTextFileWizard"/>
<new_wizard_action id="org.eclipse.jdt.junit.wizards.NewTestCaseCreationWizard"/>
<new_wizard_action id="org.eclipse.mylyn.tasks.ui.wizards.new.repository.task"/>
<perspective_action id="org.eclipse.debug.ui.DebugPerspective"/>
<perspective_action id="org.eclipse.jdt.ui.JavaBrowsingPerspective"/>
<hide_toolbar_item_id id="org.eclipse.ui.edit.text.toggleShowSelectedElementOnly"/>
<view id="org.eclipse.jdt.ui.PackageExplorer"/>
<view id="org.eclipse.ui.views.ProblemView"/>
<view id="org.eclipse.jdt.ui.JavadocView"/>
<view id="org.eclipse.jdt.ui.SourceView"/>
<view id="org.eclipse.ui.views.ContentOutline"/>
<view id="org.eclipse.mylyn.tasks.ui.views.tasks"/>
<fastViewBars/>
<layout>
<mainWindow>
<info folder="true" part="left">
<folder activePageID="org.eclipse.jdt.ui.PackageExplorer" appearance="2" expanded="2">
<page content="org.eclipse.jdt.ui.PackageExplorer" label="Package Explorer"/>
<page content="org.eclipse.jdt.ui.TypeHierarchy" label="LabelNotFound"/>
<page content="org.eclipse.ui.views.ResourceNavigator" label="LabelNotFound"/>
<page content="org.eclipse.ui.navigator.ProjectExplorer" label="LabelNotFound"/>
<page content="org.eclipse.jdt.junit.ResultView" label="LabelNotFound"/>
<presentation id="org.eclipse.ui.presentations.WorkbenchPresentationFactory">
<part id="0"/>
</presentation>
</folder>
</info>
<info folder="true" part="org.eclipse.ui.internal.ViewStack@1f0f8ff" ratio="0.75" ratioLeft="750" ratioRight="250" relationship="2" relative="left">
<folder appearance="2" expanded="2">
<page content="org.eclipse.help.ui.HelpView" label="LabelNotFound"/>
<page content="org.eclipse.ui.internal.introview" label="LabelNotFound"/>
<page content="org.eclipse.ui.cheatsheets.views.CheatSheetView" label="LabelNotFound"/>
<presentation id="org.eclipse.ui.presentations.WorkbenchPresentationFactory"/>
</folder>
</info>
<info part="org.eclipse.ui.editorss" ratio="0.25" ratioLeft="250" ratioRight="750" relationship="2" relative="left"/>
<info folder="true" part="bottom" ratio="0.7488444" ratioLeft="486" ratioRight="163" relationship="4" relative="org.eclipse.ui.editorss">
<folder activePageID="org.eclipse.ui.views.ProblemView" appearance="2" expanded="2">
<page content="org.eclipse.ui.views.ProblemView" label="Problems"/>
<page content="org.eclipse.jdt.ui.JavadocView" label="Javadoc"/>
<page content="org.eclipse.jdt.ui.SourceView" label="Declaration"/>
<page content="org.eclipse.search.ui.views.SearchView" label="LabelNotFound"/>
<page content="org.eclipse.ui.console.ConsoleView" label="LabelNotFound"/>
<page content="org.eclipse.ui.views.BookmarkView" label="LabelNotFound"/>
<page content="org.eclipse.ui.views.ProgressView" label="LabelNotFound"/>
<presentation id="org.eclipse.ui.presentations.WorkbenchPresentationFactory">
<part id="0"/>
<part id="1"/>
<part id="2"/>
</presentation>
</folder>
</info>
<info folder="true" part="org.eclipse.ui.internal.ViewStack@552379" ratio="0.7493333" ratioLeft="562" ratioRight="188" relationship="2" relative="org.eclipse.ui.editorss">
<folder activePageID="org.eclipse.mylyn.tasks.ui.views.tasks" appearance="2" expanded="2">
<page content="org.eclipse.mylyn.tasks.ui.views.tasks" label="Task List"/>
<presentation id="org.eclipse.ui.presentations.WorkbenchPresentationFactory">
<part id="0"/>
</presentation>
</folder>
</info>
<info folder="true" part="right" ratio="0.5" ratioLeft="243" ratioRight="243" relationship="4" relative="org.eclipse.ui.internal.ViewStack@552379">
<folder activePageID="org.eclipse.ui.views.ContentOutline" appearance="2" expanded="2">
<page content="org.eclipse.ui.views.ContentOutline" label="Outline"/>
<page content="org.eclipse.ui.texteditor.TemplatesView" label="LabelNotFound"/>
<page content="org.eclipse.ant.ui.views.AntView" label="LabelNotFound"/>
<presentation id="org.eclipse.ui.presentations.WorkbenchPresentationFactory">
<part id="0"/>
</presentation>
</folder>
</info>
</mainWindow>
</layout>
</perspective>
<perspective editorAreaTrimState="2" editorAreaVisible="1" fixed="0" version="0.016">
<descriptor class="org.eclipse.jdt.internal.ui.browsing.JavaBrowsingPerspectiveFactory" id="org.eclipse.jdt.ui.JavaBrowsingPerspective" label="Java Browsing"/>
<alwaysOnActionSet id="org.eclipse.mylyn.context.ui.actionSet"/>
<alwaysOnActionSet id="org.eclipse.mylyn.doc.actionSet"/>
<alwaysOnActionSet id="org.eclipse.mylyn.tasks.ui.navigation"/>
<alwaysOnActionSet id="org.eclipse.ui.cheatsheets.actionSet"/>
<alwaysOnActionSet id="org.eclipse.search.searchActionSet"/>
<alwaysOnActionSet id="org.eclipse.ui.edit.text.actionSet.annotationNavigation"/>
<alwaysOnActionSet id="org.eclipse.ui.edit.text.actionSet.navigation"/>
<alwaysOnActionSet id="org.eclipse.ui.edit.text.actionSet.convertLineDelimitersTo"/>
<alwaysOnActionSet id="org.eclipse.ui.externaltools.ExternalToolsSet"/>
<alwaysOnActionSet id="org.eclipse.ui.actionSet.keyBindings"/>
<alwaysOnActionSet id="org.eclipse.ui.actionSet.openFiles"/>
<alwaysOnActionSet id="org.eclipse.debug.ui.launchActionSet"/>
<alwaysOnActionSet id="org.eclipse.jdt.ui.JavaActionSet"/>
<alwaysOnActionSet id="org.eclipse.jdt.ui.JavaElementCreationActionSet"/>
<alwaysOnActionSet id="org.eclipse.ui.NavigateActionSet"/>
<alwaysOnActionSet id="org.eclipse.debug.ui.breakpointActionSet"/>
<alwaysOnActionSet id="org.eclipse.jdt.debug.ui.JDTDebugActionSet"/>
<alwaysOnActionSet id="org.eclipse.jdt.junit.JUnitActionSet"/>
<alwaysOnActionSet id="org.eclipse.mylyn.java.actionSet.browsing"/>
<show_view_action id="org.eclipse.jdt.ui.TypeHierarchy"/>
<show_view_action id="org.eclipse.jdt.ui.PackageExplorer"/>
<show_view_action id="org.eclipse.jdt.ui.ProjectsView"/>
<show_view_action id="org.eclipse.jdt.ui.PackagesView"/>
<show_view_action id="org.eclipse.jdt.ui.TypesView"/>
<show_view_action id="org.eclipse.jdt.ui.MembersView"/>
<show_view_action id="org.eclipse.jdt.ui.SourceView"/>
<show_view_action id="org.eclipse.jdt.ui.JavadocView"/>
<show_view_action id="org.eclipse.ui.texteditor.TemplatesView"/>
<show_view_action id="org.eclipse.search.ui.views.SearchView"/>
<show_view_action id="org.eclipse.ui.console.ConsoleView"/>
<show_view_action id="org.eclipse.ui.views.ContentOutline"/>
<show_view_action id="org.eclipse.ui.views.ProblemView"/>
<show_view_action id="org.eclipse.ui.views.ResourceNavigator"/>
<show_view_action id="org.eclipse.ui.views.TaskList"/>
<show_view_action id="org.eclipse.ui.views.ProgressView"/>
<show_view_action id="org.eclipse.ui.navigator.ProjectExplorer"/>
<show_view_action id="org.eclipse.ant.ui.views.AntView"/>
<show_view_action id="org.eclipse.pde.runtime.LogView"/>
<show_view_action id="org.eclipse.mylyn.tasks.ui.views.tasks"/>
<new_wizard_action id="org.eclipse.jdt.ui.wizards.JavaProjectWizard"/>
<new_wizard_action id="org.eclipse.jdt.ui.wizards.NewPackageCreationWizard"/>
<new_wizard_action id="org.eclipse.jdt.ui.wizards.NewClassCreationWizard"/>
<new_wizard_action id="org.eclipse.jdt.ui.wizards.NewInterfaceCreationWizard"/>
<new_wizard_action id="org.eclipse.jdt.ui.wizards.NewEnumCreationWizard"/>
<new_wizard_action id="org.eclipse.jdt.ui.wizards.NewAnnotationCreationWizard"/>
<new_wizard_action id="org.eclipse.jdt.ui.wizards.NewSourceFolderCreationWizard"/>
<new_wizard_action id="org.eclipse.jdt.ui.wizards.NewSnippetFileCreationWizard"/>
<new_wizard_action id="org.eclipse.jdt.ui.wizards.NewJavaWorkingSetWizard"/>
<new_wizard_action id="org.eclipse.ui.wizards.new.folder"/>
<new_wizard_action id="org.eclipse.ui.wizards.new.file"/>
<new_wizard_action id="org.eclipse.ui.editors.wizards.UntitledTextFileWizard"/>
<new_wizard_action id="org.eclipse.jdt.junit.wizards.NewTestCaseCreationWizard"/>
<perspective_action id="org.eclipse.jdt.ui.JavaPerspective"/>
<perspective_action id="org.eclipse.debug.ui.DebugPerspective"/>
<hide_toolbar_item_id id="org.eclipse.ui.edit.text.toggleShowSelectedElementOnly"/>
<view id="org.eclipse.jdt.ui.ProjectsView"/>
<view id="org.eclipse.jdt.ui.PackagesView"/>
<view id="org.eclipse.jdt.ui.TypesView"/>
<view id="org.eclipse.jdt.ui.MembersView"/>
<fastViewBars/>
<layout>&#x0A;<mainWindow>&#x0A;<info folder="true" part="org.eclipse.ui.internal.ViewStack@5f0fd7">&#x0A;<folder activePageID="org.eclipse.jdt.ui.ProjectsView" appearance="2" expanded="2">&#x0A;<page content="org.eclipse.jdt.ui.ProjectsView" label="Projects"/>
<presentation id="org.eclipse.ui.presentations.WorkbenchPresentationFactory">&#x0A;<part id="0"/>
</presentation>
</folder>
</info>
<info folder="true" part="stickyFolderRight" ratio="0.75" ratioLeft="1194" ratioRight="398" relationship="2" relative="org.eclipse.ui.internal.ViewStack@5f0fd7">&#x0A;<folder appearance="2" expanded="2">&#x0A;<page content="org.eclipse.help.ui.HelpView" label="LabelNotFound"/>
<page content="org.eclipse.ui.internal.introview" label="LabelNotFound"/>
<page content="org.eclipse.ui.cheatsheets.views.CheatSheetView" label="LabelNotFound"/>
</folder>
</info>
<info folder="true" part="left" ratio="0.2492971" ratioLeft="266" ratioRight="801" relationship="4" relative="org.eclipse.ui.internal.ViewStack@5f0fd7">&#x0A;<folder appearance="2" expanded="2">&#x0A;<page content="org.eclipse.jdt.ui.TypeHierarchy" label="LabelNotFound"/>
<page content="org.eclipse.ui.views.ContentOutline" label="LabelNotFound"/>
<page content="org.eclipse.jdt.ui.PackageExplorer" label="LabelNotFound"/>
<page content="org.eclipse.ui.views.ResourceNavigator" label="LabelNotFound"/>
<page content="org.eclipse.ui.navigator.ProjectExplorer" label="LabelNotFound"/>
<page content="org.eclipse.ant.ui.views.AntView" label="LabelNotFound"/>
</folder>
</info>
<info part="org.eclipse.ui.editorss" ratio="0.25" ratioLeft="398" ratioRight="1194" relationship="2" relative="left"/>
<info folder="true" part="bottom" ratio="0.7490637" ratioLeft="600" ratioRight="201" relationship="4" relative="org.eclipse.ui.editorss">&#x0A;<folder appearance="2" expanded="2">&#x0A;<page content="org.eclipse.ui.views.ProblemView" label="LabelNotFound"/>
<page content="org.eclipse.search.ui.views.SearchView" label="LabelNotFound"/>
<page content="org.eclipse.ui.console.ConsoleView" label="LabelNotFound"/>
<page content="org.eclipse.ui.views.BookmarkView" label="LabelNotFound"/>
<page content="org.eclipse.jdt.ui.SourceView" label="LabelNotFound"/>
<page content="org.eclipse.jdt.ui.JavadocView" label="LabelNotFound"/>
<page content="org.eclipse.ui.views.ProgressView" label="LabelNotFound"/>
</folder>
</info>
<info folder="true" part="org.eclipse.ui.internal.ViewStack@108fbd4" ratio="0.25" ratioLeft="398" ratioRight="1194" relationship="2" relative="org.eclipse.ui.internal.ViewStack@5f0fd7">&#x0A;<folder activePageID="org.eclipse.jdt.ui.PackagesView" appearance="2" expanded="2">&#x0A;<page content="org.eclipse.jdt.ui.PackagesView" label="Packages"/>
<presentation id="org.eclipse.ui.presentations.WorkbenchPresentationFactory">&#x0A;<part id="0"/>
</presentation>
</folder>
</info>
<info folder="true" part="org.eclipse.ui.internal.ViewStack@cd564c" ratio="0.32998326" ratioLeft="394" ratioRight="800" relationship="2" relative="org.eclipse.ui.internal.ViewStack@108fbd4">&#x0A;<folder activePageID="org.eclipse.jdt.ui.TypesView" appearance="2" expanded="2">&#x0A;<page content="org.eclipse.jdt.ui.TypesView" label="Types"/>
<presentation id="org.eclipse.ui.presentations.WorkbenchPresentationFactory">&#x0A;<part id="0"/>
</presentation>
</folder>
</info>
<info folder="true" part="org.eclipse.ui.internal.ViewStack@dcc20c" ratio="0.5" ratioLeft="400" ratioRight="400" relationship="2" relative="org.eclipse.ui.internal.ViewStack@cd564c">&#x0A;<folder activePageID="org.eclipse.jdt.ui.MembersView" appearance="2" expanded="2">&#x0A;<page content="org.eclipse.jdt.ui.MembersView" label="Members"/>
<presentation id="org.eclipse.ui.presentations.WorkbenchPresentationFactory">&#x0A;<part id="0"/>
</presentation>
</folder>
</info>
</mainWindow>
</layout>
</perspective>
</perspectives>
<workingSets/>
<navigationHistory>
<editors>
<editor factoryID="org.eclipse.ui.ide.FileStoreEditorInputFactory" id="org.eclipse.jdt.ui.ClassFileEditor" uri="file:/D:/private/Brain/ChihChun/MASON/src/sim/app/neuronalmigrationWild/SimFileReader.class"/>
<editor factoryID="org.eclipse.ui.ide.FileStoreEditorInputFactory" id="org.eclipse.jdt.ui.CompilationUnitEditor" uri="file:/D:/private/Brain/ChihChun/MASON/src/sim/app/neuronalmigrationWild/Neuron.java"/>
<editor factoryID="org.eclipse.ui.ide.FileStoreEditorInputFactory" id="org.eclipse.jdt.ui.ClassFileEditor" uri="file:/D:/private/Brain/ChihChun/MASON/src/sim/app/neuronalmigrationWild/NeuronActin.class"/>
<editor factoryID="org.eclipse.ui.ide.FileStoreEditorInputFactory" id="org.eclipse.jdt.ui.ClassFileEditor" uri="file:/D:/private/Brain/ChihChun/MASON/src/sim/app/neuronalmigrationWild/NeuronAppendages.class"/>
<editor factoryID="org.eclipse.ui.ide.FileStoreEditorInputFactory" id="org.eclipse.jdt.ui.CompilationUnitEditor" uri="file:/D:/private/Brain/ChihChun/MASON/src/sim/app/neuronalmigrationWild/NeuronAppendages.java"/>
<editor factoryID="org.eclipse.ui.ide.FileStoreEditorInputFactory" id="org.eclipse.jdt.ui.ClassFileEditor" uri="file:/D:/private/Brain/ChihChun/MASON/src/sim/app/neuronalmigrationWild/NeuronCytoskeleton.class"/>
<editor factoryID="org.eclipse.ui.ide.FileStoreEditorInputFactory" id="org.eclipse.jdt.ui.CompilationUnitEditor" uri="file:/D:/private/Brain/ChihChun/MASON/src/sim/app/neuronalmigrationWild/NeuronCytoskeleton.java"/>
<editor factoryID="org.eclipse.ui.ide.FileStoreEditorInputFactory" id="org.eclipse.jdt.ui.ClassFileEditor" uri="file:/D:/private/Brain/ChihChun/MASON/src/sim/app/neuronalmigrationWild/NeuronEffectors.class"/>
<editor factoryID="org.eclipse.ui.ide.FileStoreEditorInputFactory" id="org.eclipse.jdt.ui.CompilationUnitEditor" uri="file:/D:/private/Brain/ChihChun/MASON/src/sim/app/neuronalmigrationWild/NeuronEffectors.java"/>
<editor factoryID="org.eclipse.ui.ide.FileStoreEditorInputFactory" id="org.eclipse.jdt.ui.ClassFileEditor" uri="file:/D:/private/Brain/ChihChun/MASON/src/sim/app/neuronalmigrationWild/NeuronLeadingNeutrite.class"/>
<editor factoryID="org.eclipse.ui.ide.FileStoreEditorInputFactory" id="org.eclipse.jdt.ui.CompilationUnitEditor" uri="file:/D:/private/Brain/ChihChun/MASON/src/sim/app/neuronalmigrationWild/NeuronMicrotubules.java"/>
<editor factoryID="org.eclipse.ui.ide.FileStoreEditorInputFactory" id="org.eclipse.jdt.ui.CompilationUnitEditor" uri="file:/D:/private/Brain/ChihChun/MASON/src/sim/app/neuronalmigrationWild/GridMaker.java"/>
<editor factoryID="org.eclipse.ui.ide.FileStoreEditorInputFactory" id="org.eclipse.jdt.ui.CompilationUnitEditor" uri="file:/D:/private/Brain/ChihChun/MASON/src/sim/app/neuronalmigrationWild/SimNeuronMigrationWithUI.java"/>
<editor factoryID="org.eclipse.ui.ide.FileStoreEditorInputFactory" id="org.eclipse.jdt.ui.CompilationUnitEditor" uri="file:/D:/private/Brain/ChihChun/MASON/src/sim/app/neuronalmigrationWild/SimNeuronMigration.java"/>
<editor factoryID="org.eclipse.ui.ide.FileStoreEditorInputFactory" id="org.eclipse.jdt.ui.CompilationUnitEditor" uri="file:/D:/private/Brain/ChihChun/MASON/src/sim/app/neuronalmigrationWild/Neuron.java"/>
<editor factoryID="org.eclipse.ui.ide.FileStoreEditorInputFactory" id="org.eclipse.jdt.ui.CompilationUnitEditor" uri="file:/D:/private/Brain/ChihChun/MASON/src/sim/app/neuronalmigrationWild/NeuronActin.java"/>
<editor factoryID="org.eclipse.ui.ide.FileStoreEditorInputFactory" id="org.eclipse.jdt.ui.CompilationUnitEditor" uri="file:/D:/private/Brain/ChihChun/MASON/src/sim/app/neuronalmigrationWild/NeuronMicrotubules.java"/>
<editor factoryID="org.eclipse.ui.ide.FileStoreEditorInputFactory" id="org.eclipse.jdt.ui.CompilationUnitEditor" uri="file:/D:/private/Brain/ChihChun/MASON/src/sim/app/neuronalmigrationWild/NeuronLeadingNeutrite.java"/>
<editor factoryID="org.eclipse.ui.ide.FileStoreEditorInputFactory" id="org.eclipse.jdt.ui.CompilationUnitEditor" uri="file:/D:/private/Brain/ChihChun/MASON/src/sim/app/neuronalmigrationWild/NeuronEffectors.java"/>
<editor factoryID="org.eclipse.ui.ide.FileStoreEditorInputFactory" id="org.eclipse.jdt.ui.CompilationUnitEditor" uri="file:/D:/private/Brain/ChihChun/MASON/src/sim/app/neuronalmigrationWild/NeuronCytoskeleton.java"/>
<editor factoryID="org.eclipse.ui.ide.FileStoreEditorInputFactory" id="org.eclipse.jdt.ui.CompilationUnitEditor" uri="file:/D:/private/Brain/ChihChun/MASON/src/sim/app/neuronalmigrationWild/NeuronAppendages.java"/>
<editor factoryID="org.eclipse.ui.ide.FileStoreEditorInputFactory" id="org.eclipse.jdt.ui.CompilationUnitEditor" uri="file:/D:/private/Brain/ChihChun/MASON/src/sim/app/neuronalmigrationWild/NeuronActin.java"/>
<editor factoryID="org.eclipse.ui.ide.FileStoreEditorInputFactory" id="org.eclipse.jdt.ui.CompilationUnitEditor" uri="file:/D:/private/Brain/ChihChun/MASON/src/sim/app/neuronalmigrationWild/Neuron.java"/>
<editor factoryID="org.eclipse.ui.ide.FileStoreEditorInputFactory" id="org.eclipse.jdt.ui.CompilationUnitEditor" uri="file:/D:/private/Brain/ChihChun/MASON/src/sim/app/neuronalmigrationWild/GridMaker.java"/>
</editors>
<item historyLabel="Neuron.java" index="1">
<position info="not_deleted" x="0" y="0"/>
</item>
<item historyLabel="NeuronActin.class" index="2"/>
<item historyLabel="Neuron.java" index="1">
<position info="not_deleted" x="0" y="0"/>
</item>
<item historyLabel="NeuronAppendages.class" index="3"/>
<item historyLabel="Neuron.java" index="1">
<position info="not_deleted" x="0" y="0"/>
</item>
<item historyLabel="NeuronAppendages.java" index="4">
<position info="not_deleted" x="0" y="0"/>
</item>
<item historyLabel="NeuronCytoskeleton.class" index="5"/>
<item historyLabel="NeuronAppendages.java" index="4">
<position info="not_deleted" x="0" y="0"/>
</item>
<item historyLabel="NeuronCytoskeleton.java" index="6">
<position info="not_deleted" x="0" y="0"/>
</item>
<item historyLabel="NeuronAppendages.java" index="4">
<position info="not_deleted" x="0" y="0"/>
</item>
<item historyLabel="NeuronCytoskeleton.java" index="6">
<position info="not_deleted" x="0" y="0"/>
</item>
<item historyLabel="NeuronEffectors.class" index="7"/>
<item historyLabel="NeuronCytoskeleton.java" index="6">
<position info="not_deleted" x="0" y="0"/>
</item>
<item historyLabel="NeuronEffectors.java" index="8">
<position info="not_deleted" x="0" y="0"/>
</item>
<item historyLabel="SimFileReader.class" index="0"/>
<item historyLabel="NeuronEffectors.java" index="8">
<position info="not_deleted" x="0" y="0"/>
</item>
<item historyLabel="NeuronLeadingNeutrite.class" index="9"/>
<item historyLabel="NeuronEffectors.java" index="8">
<position info="not_deleted" x="0" y="0"/>
</item>
<item historyLabel="NeuronMicrotubules.java" index="10">
<position info="not_deleted" x="0" y="0"/>
</item>
<item historyLabel="GridMaker.java" index="11">
<position info="not_deleted" x="461" y="0"/>
</item>
<item historyLabel="SimNeuronMigrationWithUI.java" index="12">
<position info="not_deleted" x="1060" y="0"/>
</item>
<item historyLabel="NeuronMicrotubules.java" index="10">
<position info="not_deleted" x="0" y="0"/>
</item>
<item historyLabel="SimNeuronMigrationWithUI.java" index="12">
<position info="not_deleted" x="1060" y="0"/>
</item>
<item historyLabel="SimNeuronMigration.java" index="13">
<position info="not_deleted" x="0" y="0"/>
</item>
<item historyLabel="Neuron.java" index="14">
<position info="not_deleted" x="0" y="0"/>
</item>
<item historyLabel="GridMaker.java" index="11">
<position info="not_deleted" x="461" y="0"/>
</item>
<item historyLabel="Neuron.java" index="14">
<position info="not_deleted" x="0" y="0"/>
</item>
<item historyLabel="NeuronActin.java" index="15">
<position info="not_deleted" x="75" y="0"/>
</item>
<item historyLabel="NeuronMicrotubules.java" index="10">
<position info="not_deleted" x="0" y="0"/>
</item>
<item historyLabel="SimNeuronMigration.java" index="13">
<position info="not_deleted" x="282" y="0"/>
</item>
<item historyLabel="SimNeuronMigrationWithUI.java" index="12">
<position info="not_deleted" x="1060" y="0"/>
</item>
<item historyLabel="NeuronMicrotubules.java" index="16">
<position info="not_deleted" x="0" y="0"/>
</item>
<item historyLabel="NeuronLeadingNeutrite.java" index="17">
<position info="not_deleted" x="0" y="0"/>
</item>
<item historyLabel="NeuronEffectors.java" index="18">
<position info="not_deleted" x="0" y="0"/>
</item>
<item historyLabel="NeuronCytoskeleton.java" index="19">
<position info="not_deleted" x="0" y="0"/>
</item>
<item historyLabel="NeuronAppendages.java" index="20">
<position info="not_deleted" x="0" y="0"/>
</item>
<item historyLabel="NeuronActin.java" index="21">
<position info="not_deleted" x="75" y="0"/>
</item>
<item historyLabel="Neuron.java" index="22">
<position info="not_deleted" x="0" y="0"/>
</item>
<item historyLabel="GridMaker.java" index="23">
<position info="not_deleted" x="461" y="0"/>
</item>
<item historyLabel="SimNeuronMigrationWithUI.java" index="12">
<position info="not_deleted" x="1060" y="0"/>
</item>
<item historyLabel="NeuronMicrotubules.java" index="16">
<position info="not_deleted" x="0" y="0"/>
</item>
<item historyLabel="NeuronLeadingNeutrite.java" index="17">
<position info="not_deleted" x="0" y="0"/>
</item>
<item historyLabel="NeuronEffectors.java" index="18">
<position info="not_deleted" x="0" y="0"/>
</item>
<item historyLabel="NeuronCytoskeleton.java" index="19">
<position info="not_deleted" x="0" y="0"/>
</item>
<item historyLabel="NeuronAppendages.java" index="20">
<position info="not_deleted" x="0" y="0"/>
</item>
<item historyLabel="GridMaker.java" index="23">
<position info="not_deleted" x="461" y="0"/>
</item>
<item historyLabel="GridMaker.java" index="23">
<position info="not_deleted" x="3507" y="12"/>
</item>
<item historyLabel="GridMaker.java" index="23">
<position info="not_deleted" x="245" y="9"/>
</item>
<item historyLabel="GridMaker.java" index="23">
<position info="not_deleted" x="150" y="0"/>
</item>
<item active="true" historyLabel="GridMaker.java" index="23">
<position info="not_deleted" x="8" y="29"/>
</item>
</navigationHistory>
<input factoryID="org.eclipse.ui.internal.model.ResourceFactory" path="/" type="8"/>
</page>
<workbenchWindowAdvisor/>
<actionBarAdvisor/>
<trimLayout>
<trimArea IMemento.internal.id="128">
<trimItem IMemento.internal.id="org.eclipse.ui.internal.WorkbenchWindow.topBar"/>
</trimArea>
<trimArea IMemento.internal.id="1024">
<trimItem IMemento.internal.id="org.eclise.ui.internal.FastViewBar"/>
<trimItem IMemento.internal.id="org.eclipse.jface.action.StatusLineManager"/>
<trimItem IMemento.internal.id="org.eclipse.ui.internal.progress.ProgressRegion"/>
</trimArea>
</trimLayout>
</window>
<mruList>
<file factoryID="org.eclipse.ui.ide.FileStoreEditorInputFactory" id="org.eclipse.jdt.ui.CompilationUnitEditor" name="SimNeuronMigrationWithUI.java" tooltip="D:\private\Brain\ChihChun\MASON\src\sim\app\neuronalmigrationWild\SimNeuronMigrationWithUI.java">
<persistable uri="file:/D:/private/Brain/ChihChun/MASON/src/sim/app/neuronalmigrationWild/SimNeuronMigrationWithUI.java"/>
</file>
<file factoryID="org.eclipse.ui.ide.FileStoreEditorInputFactory" id="org.eclipse.jdt.ui.ClassFileEditor" name="SimNeuronMigrationWithUI.class" tooltip="D:\private\Brain\ChihChun\MASON\src\sim\app\neuronalmigrationWild\SimNeuronMigrationWithUI.class">
<persistable uri="file:/D:/private/Brain/ChihChun/MASON/src/sim/app/neuronalmigrationWild/SimNeuronMigrationWithUI.class"/>
</file>
<file factoryID="org.eclipse.ui.ide.FileStoreEditorInputFactory" id="org.eclipse.jdt.ui.CompilationUnitEditor" name="SimNeuronMigration.java" tooltip="D:\private\Brain\ChihChun\MASON\src\sim\app\neuronalmigrationWild\SimNeuronMigration.java">
<persistable uri="file:/D:/private/Brain/ChihChun/MASON/src/sim/app/neuronalmigrationWild/SimNeuronMigration.java"/>
</file>
<file factoryID="org.eclipse.ui.ide.FileStoreEditorInputFactory" id="org.eclipse.jdt.ui.ClassFileEditor" name="SimNeuronMigration.class" tooltip="D:\private\Brain\ChihChun\MASON\src\sim\app\neuronalmigrationWild\SimNeuronMigration.class">
<persistable uri="file:/D:/private/Brain/ChihChun/MASON/src/sim/app/neuronalmigrationWild/SimNeuronMigration.class"/>
</file>
<file factoryID="org.eclipse.ui.ide.FileStoreEditorInputFactory" id="org.eclipse.jdt.ui.CompilationUnitEditor" name="SimFileWriter.java" tooltip="D:\private\Brain\ChihChun\MASON\src\sim\app\neuronalmigrationWild\SimFileWriter.java">
<persistable uri="file:/D:/private/Brain/ChihChun/MASON/src/sim/app/neuronalmigrationWild/SimFileWriter.java"/>
</file>
<file factoryID="org.eclipse.ui.ide.FileStoreEditorInputFactory" id="org.eclipse.jdt.ui.ClassFileEditor" name="SimFileWriter.class" tooltip="D:\private\Brain\ChihChun\MASON\src\sim\app\neuronalmigrationWild\SimFileWriter.class">
<persistable uri="file:/D:/private/Brain/ChihChun/MASON/src/sim/app/neuronalmigrationWild/SimFileWriter.class"/>
</file>
<file factoryID="org.eclipse.ui.ide.FileStoreEditorInputFactory" id="org.eclipse.jdt.ui.CompilationUnitEditor" name="SimFileReader.java" tooltip="D:\private\Brain\ChihChun\MASON\src\sim\app\neuronalmigrationWild\SimFileReader.java">
<persistable uri="file:/D:/private/Brain/ChihChun/MASON/src/sim/app/neuronalmigrationWild/SimFileReader.java"/>
</file>
<file factoryID="org.eclipse.ui.ide.FileStoreEditorInputFactory" id="org.eclipse.jdt.ui.ClassFileEditor" name="SimFileReader.class" tooltip="D:\private\Brain\ChihChun\MASON\src\sim\app\neuronalmigrationWild\SimFileReader.class">
<persistable uri="file:/D:/private/Brain/ChihChun/MASON/src/sim/app/neuronalmigrationWild/SimFileReader.class"/>
</file>
<file factoryID="org.eclipse.ui.ide.FileStoreEditorInputFactory" id="org.eclipse.jdt.ui.CompilationUnitEditor" name="NeuronTrailingNeutrite.java" tooltip="D:\private\Brain\ChihChun\MASON\src\sim\app\neuronalmigrationWild\NeuronTrailingNeutrite.java">
<persistable uri="file:/D:/private/Brain/ChihChun/MASON/src/sim/app/neuronalmigrationWild/NeuronTrailingNeutrite.java"/>
</file>
<file factoryID="org.eclipse.ui.ide.FileStoreEditorInputFactory" id="org.eclipse.jdt.ui.ClassFileEditor" name="NeuronTrailingNeutrite.class" tooltip="D:\private\Brain\ChihChun\MASON\src\sim\app\neuronalmigrationWild\NeuronTrailingNeutrite.class">
<persistable uri="file:/D:/private/Brain/ChihChun/MASON/src/sim/app/neuronalmigrationWild/NeuronTrailingNeutrite.class"/>
</file>
<file factoryID="org.eclipse.ui.ide.FileStoreEditorInputFactory" id="org.eclipse.jdt.ui.CompilationUnitEditor" name="NeuronSensors.java" tooltip="D:\private\Brain\ChihChun\MASON\src\sim\app\neuronalmigrationWild\NeuronSensors.java">
<persistable uri="file:/D:/private/Brain/ChihChun/MASON/src/sim/app/neuronalmigrationWild/NeuronSensors.java"/>
</file>
<file factoryID="org.eclipse.ui.ide.FileStoreEditorInputFactory" id="org.eclipse.jdt.ui.ClassFileEditor" name="NeuronSensors.class" tooltip="D:\private\Brain\ChihChun\MASON\src\sim\app\neuronalmigrationWild\NeuronSensors.class">
<persistable uri="file:/D:/private/Brain/ChihChun/MASON/src/sim/app/neuronalmigrationWild/NeuronSensors.class"/>
</file>
<file factoryID="org.eclipse.ui.ide.FileStoreEditorInputFactory" id="org.eclipse.jdt.ui.CompilationUnitEditor" name="NeuronPortrayal.java" tooltip="D:\private\Brain\ChihChun\MASON\src\sim\app\neuronalmigrationWild\NeuronPortrayal.java">
<persistable uri="file:/D:/private/Brain/ChihChun/MASON/src/sim/app/neuronalmigrationWild/NeuronPortrayal.java"/>
</file>
<file factoryID="org.eclipse.ui.ide.FileStoreEditorInputFactory" id="org.eclipse.jdt.ui.ClassFileEditor" name="NeuronPortrayal.class" tooltip="D:\private\Brain\ChihChun\MASON\src\sim\app\neuronalmigrationWild\NeuronPortrayal.class">
<persistable uri="file:/D:/private/Brain/ChihChun/MASON/src/sim/app/neuronalmigrationWild/NeuronPortrayal.class"/>
</file>
<file factoryID="org.eclipse.ui.ide.FileStoreEditorInputFactory" id="org.eclipse.jdt.ui.CompilationUnitEditor" name="NeuronNucleus.java" tooltip="D:\private\Brain\ChihChun\MASON\src\sim\app\neuronalmigrationWild\NeuronNucleus.java">
<persistable uri="file:/D:/private/Brain/ChihChun/MASON/src/sim/app/neuronalmigrationWild/NeuronNucleus.java"/>
</file>
</mruList>
</workbench>
