# Supplementary material for: How neurons migrate: a dynamic in-silico model of neuronal migration in the developing cortex
Source: BMC Syst Biol. 2011 Sep 30;5:154. doi: 10.1186/1752-0509-5-154 (PMC3198702; doi:10.1186/1752-0509-5-154)
Supplement: Additional file 5 — A compressed file of the source code of the model. Written in Java and compiled using Mason (see Material and Methods). [file 1752-0509-5-154-S5.ZIP › neuronalmigrationWild/.metadata/.plugins/org.eclipse.ui.workbench/workingsets.xml]

<?xml version="1.0" encoding="UTF-8"?>
<workingSetManager>
<workingSet aggregate="true" factoryID="org.eclipse.ui.internal.WorkingSetFactory" id="1257439408669_0" label="Window Working Set" name="Aggregate for window 1257439408669"/>
</workingSetManager>
