# Supplementary material for: How neurons migrate: a dynamic in-silico model of neuronal migration in the developing cortex
Source: BMC Syst Biol. 2011 Sep 30;5:154. doi: 10.1186/1752-0509-5-154 (PMC3198702; doi:10.1186/1752-0509-5-154)
Supplement: Additional file 5 — A compressed file of the source code of the model. Written in Java and compiled using Mason (see Material and Methods). [file 1752-0509-5-154-S5.ZIP › neuronalmigrationWild/DummyMigration.java]

package sim.app.neuronalmigrationWild;
import sim.engine.*;
import sim.util.*;
import sim.field.grid.*;


public class DummyMigration extends SimState {
	
	public static int gridWidth = 10;
	public static int gridHeight = 20;
	public static double defaultGradient = 0.1;
	public static int defaultNumNeurons = 5;
	
	public int neighbourhood = 1;
	public SparseGrid2D simulationGrid;
	public IntGrid2D gradientGrid;
	public double chemoGradient;
	public int numNeurons;

	public DummyMigration(long seed){
		super(seed);
		
	}
	
	public void initGradients() {
		gradientGrid = new IntGrid2D(DummyMigration.gridWidth, DummyMigration.gridHeight);
		for (int i=0; i< DummyMigration.gridWidth; i++) {
			for(int j=0; j<DummyMigration.gridHeight; j++) {
				int val = j;
				gradientGrid.set(i, j, val);
			}
		}
		
	}
	
	public void start(){
		super.start();
		this.chemoGradient = DummyMigration.defaultGradient;
		this.neighbourhood = DummyMigration.defaultNumNeurons;
		this.numNeurons = DummyMigration.defaultNumNeurons;
		this.initGradients();
		this.simulationGrid = new SparseGrid2D(DummyMigration.gridWidth, DummyMigration.gridHeight);
	
		System.out.println(this.numNeurons);
		for(int i=0; i<this.numNeurons; i++) {
			
			Int2D neuronLocation = new Int2D(i*2, 0);
			DummyNeuron neuron = new DummyNeuron(i, neuronLocation);
			simulationGrid.setObjectLocation(neuron, neuron.location);
			schedule.scheduleRepeating(neuron);
			System.out.println(neuron.id);
			System.out.print(neuron.location);
			
		}
		
		
	}
	
	public void step() {
		
	}
	
	public static void main(String[] args) {
		   {
			   DummyMigration testMigration = new DummyMigration(System.currentTimeMillis());
			   testMigration.start();
		        //doLoop(DummyMigration.class, args);
		        //System.exit(0);
		   }    
	  }    

		    
	
}
