# Supplementary material for: How neurons migrate: a dynamic in-silico model of neuronal migration in the developing cortex
Source: BMC Syst Biol. 2011 Sep 30;5:154. doi: 10.1186/1752-0509-5-154 (PMC3198702; doi:10.1186/1752-0509-5-154)
Supplement: Additional file 5 — A compressed file of the source code of the model. Written in Java and compiled using Mason (see Material and Methods). [file 1752-0509-5-154-S5.ZIP › neuronalmigrationWild/DummyNeuron.java]

package sim.app.neuronalmigrationWild;


import sim.engine.SimState;
import sim.field.grid.*;
import sim.util.*;
import sim.engine.*;
import ec.util.MersenneTwisterFast;
import sim.portrayal.*;

public class DummyNeuron implements Steppable, Oriented2D {

		public static short G0 = 0;
		public static short G1 = 1;
		public static short S = 2;
		public static short G2MITOSIS = 3;
		public static short DIFFERENTIATED = 4;		
		
		public static Int2D NORTH = new Int2D(0, 1);
		public static Int2D NORTH_EAST = new Int2D(-1, 0);
		public static Int2D NORTH_WEST = new Int2D(1, 0);

	    public Int2D location = new Int2D(0,0);
	    public Int2D velocity = new Int2D(0,0);
	    public SparseGrid2D gridSpace;
	    public short cellCycleStage;
	    public DummyMigration sim;
	    public int id;
	    
	    private int cycleClock = 0;
	    
	    public DummyNeuron(int theID) {
	    	this.id = theID;
	    	this.cellCycleStage=DummyNeuron.G0;
	    	this.velocity = DummyNeuron.NORTH;
	    }
	    
	    public DummyNeuron(int theID, Int2D theLocation) {
	    	this(theID);
	    	this.location = theLocation;
	    }
	    
	   public int getConcentrations(Int2D theLocation) {
		   return sim.gradientGrid.get(theLocation.x, theLocation.y);
		   		   
		   
	   }
	   
	   public boolean switchStage() {
		   if(this.cycleClock==2) {
			   this.cellCycleStage = DummyNeuron.G1;
			   return true;
		   }
		   else if(this.cycleClock==5) {
			   this.cellCycleStage = DummyNeuron.S;
			   return true;
		   }
		   else if(this.cycleClock==9) {
			   this.cellCycleStage = DummyNeuron.G2MITOSIS;
			   this.cycleClock = 0;
			   return true;
		   }
		   else {
			   return false;
		   }
	   }
	   
	   
	   public boolean migrate() {
		   if(this.location.y>=sim.simulationGrid.getHeight()-1) {
			   return false;
		   }		   
		   else {
			   MersenneTwisterFast r = new MersenneTwisterFast();
			   if(this.getVertical(r)) {
				   int concentrationCurrent = this.getConcentrations(this.location);
				   Int2D nextLocation = new Int2D(this.location.x, this.location.y+1);
				   int concentrationNext = this.getConcentrations(nextLocation);
				   if(concentrationCurrent<concentrationNext) {
					   if(r.nextBoolean()) {
						   Int2D newLocation = new Int2D(this.location.x, this.location.y + 1);
						   this.velocity = DummyNeuron.NORTH;
						   if(sim.simulationGrid.getObjectsAtLocation(newLocation)==null) {
							   this.moveTo(newLocation);
							   return true;
						   }
						   else {
							   return false;
						   }
					   }
				   }
				   else {
						   return false;
				   }
				   
			   }
		   
			   else {
				   //not vertical
				   if(this.location.x==0||this.location.x>=sim.simulationGrid.getWidth()-1) {
					   return false;
				   }
				  if(r.nextBoolean()) {
					   
						   
					Int2D newLocation = new Int2D(this.location.x+1, this.location.y);
					this.velocity = DummyNeuron.NORTH_EAST;
					if(sim.simulationGrid.getObjectsAtLocation(newLocation)==null) {
						   this.moveTo(newLocation);
						   return true;
					}
					else {
						return false;
					}
				}
					   			   
				else {
					   
				   Int2D newLocation = new Int2D(this.location.x-1, this.location.y+1);
				   this.velocity = DummyNeuron.NORTH_WEST;
				   if(sim.simulationGrid.getObjectsAtLocation(newLocation)==null) {
				   this.moveTo(newLocation);
				   return true;
				}
				else {
					   return false;
				}   
		
			 } 
			    
		   }
		}
		   
		return false;
		   
	}
	   
	   public void moveTo(Int2D theLocation) {
		   this.location = theLocation;
	   }
	   
	   public void moveVector(Int2D direction){
		   this.location = new Int2D(this.location.x + direction.x, this.location.y+direction.y);
		   
	   }
	    
	    public short getCellCycleStage() {
	    	return cellCycleStage;
	    }
	    public void setCellCycleStage(short theStage) {
	    	this.cellCycleStage = theStage;
	    }
	    
	    public Int2D getVelocity()
	    {
	    	return this.velocity;
	    }
	    
	    public void setVelocity(Int2D theVelocity) {
	    	this.velocity = theVelocity;
	    }
	    
	    	        
	    /**
	     * Determines whether neighbourhood is initially 
	     * up-down or left-right. If true is returned, then 
	     * the neighbourhood is up-down.
	     */
	    public boolean getVertical(MersenneTwisterFast r)
	    {
	        return r.nextBoolean();
	    }	    
	    
	    	    
	    public void step(SimState state)
	    {    
	    	sim = (DummyMigration)state;
	    	location = sim.simulationGrid.getObjectLocation(this);
	    	this.migrate();
	    	this.switchStage();
	    	//Updates location - e.g. if cell has moved.
	    	sim.simulationGrid.setObjectLocation(this, this.location);     
	    	System.out.println(this.toString());
	    	this.cycleClock++;
	       
	            
	     }
	    
	    public double orientation2D() {
	    	if(this.velocity.x == DummyNeuron.NORTH_WEST.x) {
	    		return Math.PI/4;
	    	}
	    	else if(this.velocity.x==DummyNeuron.NORTH_EAST.x) {
	    		return (3*Math.PI)/4;
	    	}
	    	else {
		    	return Math.PI/2;
	    	}


	    }
	    
	    public String toString() {
	    	String toReturn = "ID: " + this.id;
	    	toReturn += " Location: " + this.location;
	    	toReturn += " Direction: " + this.velocity;
	    	toReturn += " CellCycleStage: " + this.cellCycleStage;
	    	return toReturn;
	    }
	    
	    
	   

}
