# Supplementary material for: How neurons migrate: a dynamic in-silico model of neuronal migration in the developing cortex
Source: BMC Syst Biol. 2011 Sep 30;5:154. doi: 10.1186/1752-0509-5-154 (PMC3198702; doi:10.1186/1752-0509-5-154)
Supplement: Additional file 5 — A compressed file of the source code of the model. Written in Java and compiled using Mason (see Material and Methods). [file 1752-0509-5-154-S5.ZIP › neuronalmigrationWild/GridMaker.java]

package sim.app.neuronalmigrationWild;
/**
 * Class for object which populates an Int2D grid from a CSV or text file.
 * @author t-chche
 *
 */
import java.io.*;
import java.util.StringTokenizer;
import sim.field.grid.*;

public class GridMaker {
	
	public static String TAB = "\t";
	public static String COMMA = ",";
	public static String DEFAULT_GRIDFILE_NAME = "brainTxt.txt";
	
	public String delimiter;
	public String fileName;
	
	
	
	
	
	public GridMaker(String theFileName, String theDelimiter){
		try{
			this.fileName = theFileName;
			this.delimiter = theDelimiter;
			
			
			
		}
		catch(Exception e) {}
	}
	
	public IntGrid2D generateGrid() {
		
		StringTokenizer tokenizer;

		int gridWidth = 0;
		int gridHeight = 0;
		try{
			FileReader fileReader = new FileReader(this.fileName);			
			LineNumberReader lineReader = new LineNumberReader(fileReader);;			
			String line = lineReader.readLine();
			gridHeight++;
			tokenizer = new StringTokenizer(line, this.delimiter);
			gridWidth = tokenizer.countTokens();			
			
			while (lineReader.readLine() != null){
				gridHeight++;
			}
			lineReader.close();
		}
		catch(Exception e) {System.err.println("Problem initialising array.");}
		try {
			FileReader fileReader = new FileReader(this.fileName);
			BufferedReader reader = new BufferedReader(fileReader);
			IntGrid2D grid = new IntGrid2D(gridWidth, gridHeight);
			for(int i=0; i<gridHeight; i++) {
				try{
					String tempLine = reader.readLine();
					tokenizer = new StringTokenizer(tempLine, this.delimiter);
					
					for(int j=0; j<gridWidth; j++) {
						int val = Integer.parseInt(tokenizer.nextToken());
						grid.set(j, i, val);
					}
				}
				catch(Exception e) {System.err.println("Read error in buffered reader" + i);}
				}
			return grid;
				
			}
			
			
		catch(Exception e){ 
			System.err.println("Problem creating Buffered reader.");
			}
		
				
		
		return null;
	}
	
	public IntGrid2D generateGrid(int theGridWidth, int theGridHeight) {
		
		
		IntGrid2D grid = new IntGrid2D(theGridWidth, theGridHeight);
		
		int fileGridWidth=0;
		int fileGridHeight = 0;
		try{
			FileReader fileReader = new FileReader(this.fileName);			
			LineNumberReader lineReader = new LineNumberReader(fileReader);;			
			String line = lineReader.readLine();
			fileGridHeight++;
			StringTokenizer tokenizer = new StringTokenizer(line, this.delimiter);
			fileGridWidth = tokenizer.countTokens();			
			
			while (lineReader.readLine() != null){
				fileGridHeight++;
			}
			lineReader.close();
		}
		catch(Exception e) {System.err.println("Problem initialising array.");}
		try {
			FileReader fileReader = new FileReader(this.fileName);
			BufferedReader reader = new BufferedReader(fileReader);
			
			for(int i=0; i<fileGridHeight; i++) {
				try{
					String tempLine = reader.readLine();
					StringTokenizer tokenizer = new StringTokenizer(tempLine, this.delimiter);
					
					for(int j=0; j<fileGridWidth; j++) {
						int val = Integer.parseInt(tokenizer.nextToken());
						grid.set(j, i, val);
					}
				}
				catch(Exception e) {System.err.println("Read error in buffered reader" + i);}
				}
			return grid;
				
			}
			
			
		catch(Exception e){ 
			System.err.println("Problem creating Buffered reader.");
			return null;
			}
		
				
		
		
	}
	
	public static void main(String[] args) {
		GridMaker maker = new GridMaker("brainTxt.txt", GridMaker.TAB);
		IntGrid2D testGrid = maker.generateGrid();
		System.out.println(testGrid.getHeight());
		System.out.println(testGrid.getWidth());
		System.out.println(testGrid.get(0, 0));
		System.out.println(testGrid.get(testGrid.getWidth()-1, testGrid.getHeight()-1));
	}
	
	 
	
	

}
