# Supplementary material for: How neurons migrate: a dynamic in-silico model of neuronal migration in the developing cortex
Source: BMC Syst Biol. 2011 Sep 30;5:154. doi: 10.1186/1752-0509-5-154 (PMC3198702; doi:10.1186/1752-0509-5-154)
Supplement: Additional file 5 — A compressed file of the source code of the model. Written in Java and compiled using Mason (see Material and Methods). [file 1752-0509-5-154-S5.ZIP › neuronalmigrationWild/Neuron.java]

package sim.app.neuronalmigrationWild;

import sim.engine.SimState;
import sim.field.grid.*;
import sim.util.*;
import sim.engine.*;
import ec.util.MersenneTwisterFast;
import sim.portrayal.*;

/**
 * Class for neurons. 
 * @author t-chche
 *
 */

public class Neuron implements Steppable, Oriented2D{
	
	//Indexes for returned objects/values for Moore neighbourhood.
	public static short MOORE_WEST = 0;
	public static short MOORE_NORTH_WEST = 1;
	public static short MOORE_NORTH = 2;
	public static short MOORE_NORTH_EAST = 3;
	public static short MOORE_EAST = 4;
	public static short MOORE_SOUTH_EAST = 5;
	public static short MOORE_SOUTH = 6;
	public static short MOORE_SOUTH_WEST = 7;	

	//Cell cycle stages.
	public static short CC_G0 = 0;
	public static short CC_G1 = 1;
	public static short CC_S = 2;
	public static short CC_G2 = 3;
	public static short CC_MITOSIS = 4;
	public static short CC_DIFFERENTIATED = 5;		
	public static short CC_PROLIFERATING = 6;
	
	//Cell cycle durations.
	/*public static short DURATION_CC_G0 = 0;
	public static short DURATION_CC_G1_MIN = 1;//Ranges between 3.2 and 12.4 hours (Takahashi et. al., 1995)
	public static short DURATION_CC_G1_RANGE = 1;//Ranges between 3.2 and 12.4 hours (Takahashi et. al., 1995)
	public static short DURATION_CC_S = 1;//4 hours (Takahashi et. al., 1995)
	public static short DURATION_CC_G2 = 1; //G2 and M 2 hours (Takahashi et. al., 1995)
	public static short DURATION_CC_MITOSIS = 1; //G2 and M 2 hours (Takahashi et. al., 1995)*/

	public static short DURATION_CC_G0 = 36;
	public static short DURATION_CC_G1_MIN = 12;//Ranges between 3.2 and 12.4 hours (Takahashi et. al., 1995)
	public static short DURATION_CC_G1_RANGE = 36;//Ranges between 3.2 and 12.4 hours (Takahashi et. al., 1995)
	public static short DURATION_CC_S = 16;//4 hours (Takahashi et. al., 1995)
	public static short DURATION_CC_G2 = 4; //G2 and M 2 hours (Takahashi et. al., 1995)
	public static short DURATION_CC_MITOSIS = 4; //G2 and M 2 hours (Takahashi et. al., 1995)

		
	//Migration durations. 1 time step represents 15 minutes. Each grid unit represents ~5 micrometres.
	public static short DURATION_MM_PHASE1LOCOMOTION = 1; //19.7 micrometres per hour (Noctor et. al., 2004)
	public static short DURATION_MM_MULTIPOLAR = 8;//2.3 micrometres per hour (Tabata & Nakajima, 2003)
	public static short DURATION_MM_TRANSLOCATION_MIN = 2;//5-10 micrometres per hour (Borrell et. al., 2005)
	public static short DURATION_MM_TRANSLOCATION_RANGE = 2;
	public static short DURATION_MM_LOCOMOTION_MIN = 1;//9-12 micrometres per hour (Tabata & Nakajima, 2003).
	public static short DURATION_MM_LOCOMOTION_RANGE = 3;//6.4 (Noctor et. al., 2004)
	public static short DURATION_MM_TANGENTIAL = 30;
	public static short DURATION_MM_EXIT_MULTIPOLAR = 24; //Cells pause before entering next phase from multipolar.
	
	//public static short DURATION_MM_PROGENITOR = 24;
	//public static short DURATION_MM_STG1 = 24;

	
	//Indices for space types.
	public static short ZN_VS = 0;
	public static short ZN_VZ = 1;
	public static short ZN_SVZ = 2;
	public static short ZN_IZ = 3;
	public static short ZN_CP = 4;
	public static short ZN_MZ = 5;
	
	
	//Migration Modes.
	public static short NUM_MM = 9;
	public static short MM_PHASE1_LOCOMOTION = 0;
	public static short MM_RADIAL_MULTIPOLAR = 1;
	public static short MM_RADIAL_TRANSLOCATION = 2;
	public static short MM_RADIAL_LOCOMOTION = 3;
	public static short MM_TANGENTIAL = 4;
	public static short MM_GLIAL_STOP = 5;
	public static short MM_RETROGRADE = 6;
	public static short MM_ACCUMULATE_STOP = 7;
	public static short MM_GLIAL = 8;
	
//	public static short MM_ACCUMULATE = 8;
	
	public static int MAX_PROLIFERATION_TIME = 1056;//Only proliferate up to day 10-12 (McConnell, 1995) 
	
	//Neuron orientation/Neighbourhoods.
	public static Int2D OR_NORTH = new Int2D(0, 1);
	public static Int2D OR_NORTH_EAST = new Int2D(1, 1);
	public static Int2D OR_NORTH_WEST = new Int2D(-1, 1);
	public static Int2D OR_EAST = new Int2D(1, 0);
	public static Int2D OR_WEST = new Int2D(-1, 0);
	public static Int2D OR_SOUTH = new Int2D(0, -1);
	public static Int2D OR_SOUTH_EAST = new Int2D(1, -1);
	public static Int2D OR_SOUTH_WEST = new Int2D(-1, -1);
	
	//Indexes for tangential Migration routes.
	public static short TM_OLFACTORY_BULB = 0;
	public static short TM_CORTEX = 1;
	
	//Instance variables and states:
	public int id;
    public Int2D location = new Int2D(0,0);
    public Int2D velocity = new Int2D(0,0);
    public short cellCycleStage;
    public short migrationMode;
    public short tangentialRoute;
    //TODO: Clone Tracking.
    public int cloneID;
    public int generation=1;
    
    
    //Object Modules:
    public NeuronEffectors effectors;
    public NeuronSensors sensors;
    
    //Current simulation state.
    public SimNeuronMigration sim;
    
    
    //Clocks for cell cycle and migration.
    private int cycleClock = 0;
    private int migrationClock = 0;
    
    public Neuron(int theID, byte theLis1, byte theDCX, byte theFLNA) {
    	this.id = theID;
    	this.cloneID = theID;
    	this.cellCycleStage=Neuron.CC_G0;
    	this.cycleClock = 0;
    	this.migrationClock = 0;
    	this.velocity = Neuron.OR_NORTH;
    	this.migrationMode = Neuron.MM_PHASE1_LOCOMOTION;
    	this.effectors = new NeuronEffectors(theLis1, theDCX, theFLNA);
    	this.sensors = new NeuronSensors();
    }
    
    
    
    public Neuron(int theID, Int2D theLocation, byte theLis1, byte theDCX, byte theFLNA) {
    	this(theID, theLis1, theDCX, theFLNA);
    	this.location = theLocation;
    }
    
    public Neuron(int theID, Int2D theLocation, byte theLis1, byte theDCX, byte theFLNA, short theMigrationMode) {
    	this(theID, theLocation, theLis1, theDCX, theFLNA);
    	this.migrationMode = theMigrationMode;
    }
    
    public Neuron(int theID, Int2D theLocation, byte theLis1, byte theDCX, byte theFLNA, short theMigrationMode, int theCloneID, int theGenerationNum) {
    	this(theID, theLocation, theLis1, theDCX, theFLNA);
    	this.migrationMode = theMigrationMode;
    	this.cloneID = theCloneID;
    }
    
   /**
    * Returns the concentration of the molecule type at the location.
    * @param theMoleculeIndex
    * @param theLocation
    * @return int indicating the concentration
    */
   public int getConcentrations(short theMoleculeIndex, Int2D theLocation) {
	   return sim.concentrationGrids[theMoleculeIndex].get(theLocation.x, theLocation.y);	   		   
	   
   }
   
   /**
    * Switches cell cycle stage when appropriate time has elapsed.
    * @return
    */
   public boolean switchStage() {
	   	      
	   if(this.cellCycleStage==Neuron.CC_DIFFERENTIATED) {
		   return false;
	   }
     	
	      if(this.cellCycleStage==Neuron.CC_G0&&this.cycleClock>=Neuron.DURATION_CC_G0) {
	    	  if(sim.randomGenerator.nextBoolean()) {
		    	  this.cellCycleStage = Neuron.CC_G1;
		    	  this.cycleClock = 0;
		    	  Int2D g1Location = new Int2D(this.location.x, 2);
		    	  this.moveTo(g1Location);
		    	  return true;

	    	  }
	    	  else {
	    		  return false;
	    	  }
	      }
	      else if(this.cellCycleStage==Neuron.CC_G1&&this.cycleClock>=sim.randomGenerator.nextInt(Neuron.DURATION_CC_G1_RANGE)+Neuron.DURATION_CC_G1_MIN) {
	    	  if(sim.randomGenerator.nextBoolean()) {
		    	  this.cellCycleStage = Neuron.CC_S;
		    	  this.cycleClock=0;
		    	  Int2D sLocation = new Int2D(this.location.x, 3);
		    	  this.moveTo(sLocation);
		    	  return true;

	    	  }
	    	  else {
	    		  return false;
	    	  }
	      }
	      else if(this.cellCycleStage ==Neuron.CC_S&&this.cycleClock>=Neuron.DURATION_CC_S) {
	    	  this.cycleClock=0;
	    	  if(sim.randomGenerator.nextBoolean()) {
		    	  this.cellCycleStage = Neuron.CC_G2;		    	  
		    	  Int2D g2Location = new Int2D(this.location.x, 1);
		    	  this.moveTo(g2Location);
		    	  return true;

	    	  }
	    	  else {
	    		  return false;
	    	  }
	      }
	      else if(this.cellCycleStage==Neuron.CC_G2&&this.cycleClock>=Neuron.DURATION_CC_G2) {
	    	  
	    	  if(sim.randomGenerator.nextBoolean()) {
		    	  this.cellCycleStage = Neuron.CC_MITOSIS;
		    	  this.cycleClock=0;
		    	  Int2D mitosisLocation = new Int2D(this.location.x, 0);
		    	  this.moveTo(mitosisLocation);		    	  
		    	  return true;

	    	  }
	    	  else{
	    		  return false;
	    	  }
	      }
	      else if(this.cellCycleStage==Neuron.CC_MITOSIS&&this.cycleClock>=Neuron.DURATION_CC_MITOSIS) {
	    	  if(sim.schedule.getSteps()>=Neuron.MAX_PROLIFERATION_TIME) {
	    		  return false;
	    	  }
	    	  this.cycleClock=0;
	    	  if(sim.divisionProbability>0&&sim.randomGenerator.nextBoolean(sim.divisionProbability)) {
	    		  this.divide();
		    	  this.cellCycleStage=Neuron.CC_G0;
		    	  
		    	
		    	  
	    	  }
	    	  return true;	    	  
	    	  
 
	    	     	  
	    	  
	      }
	      else{
	    	  return false;
	      }
	      
	}
   
   public boolean divide() {

	   Neuron childNeuron = new Neuron(sim.numNeurons, this.location, this.effectors.nucleus.Lis1, this.effectors.nucleus.dcx, this.effectors.nucleus.flna, Neuron.MM_PHASE1_LOCOMOTION, this.cloneID, this.generation);
	   childNeuron.cellCycleStage = Neuron.CC_DIFFERENTIATED;
	   childNeuron.location = new Int2D(this.location.x + Neuron.OR_NORTH.x, this.location.y+Neuron.OR_NORTH.y);
	   //sim.divisionProbability -= sim.divisionDecrement;
	   
   		if(childNeuron.location.y<sim.gridHeight-1&&sim.simulationGrid.getObjectsAtLocation(childNeuron.location)==null) {

	    	sim.schedule.scheduleRepeating(childNeuron);
	    	sim.simulationGrid.setObjectLocation(childNeuron, childNeuron.location);
	    	sim.numNeurons++;
	    	this.generation++;
	    	return true;

   		}
   		
   		//If space not available, try left or right:
   		if(sim.randomGenerator.nextBoolean()) {
   			childNeuron.location = new Int2D(this.location.x + Neuron.OR_NORTH_EAST.x, this.location.y+Neuron.OR_NORTH_EAST.y);
   			if(childNeuron.location.y<sim.gridHeight&&childNeuron.location.x<sim.gridWidth&&sim.simulationGrid.getObjectsAtLocation(childNeuron.location)==null) {

   		    	sim.schedule.scheduleRepeating(childNeuron);
   		    	sim.simulationGrid.setObjectLocation(childNeuron, childNeuron.location);
   		    	sim.numNeurons++;
   		    	this.generation++;
   		    	return true;

   	   		}
   		}
   		else {
   			childNeuron.location = new Int2D(this.location.x + Neuron.OR_NORTH_WEST.x, this.location.y+Neuron.OR_NORTH_WEST.y);
   			if(childNeuron.location.y<sim.gridHeight&&childNeuron.location.x>=0&&sim.simulationGrid.getObjectsAtLocation(childNeuron.location)==null) {

   		    	sim.schedule.scheduleRepeating(childNeuron);
   		    	sim.simulationGrid.setObjectLocation(childNeuron, childNeuron.location);
   		    	sim.numNeurons++;
   		    	this.generation++;
   		    	return true;

   	   		}
   			
   		}

	   return false;

   }
   
   /**
    * Default behaviour for switching between migration modes.
    * @return
    */
   public short getMigrationMode() {
	   
	   if(this.migrationMode==Neuron.MM_GLIAL) {
		   return Neuron.MM_GLIAL;
	   }
	   else if(this.migrationMode==Neuron.MM_ACCUMULATE_STOP) {
		   this.velocity=Neuron.OR_WEST;
		   return Neuron.MM_ACCUMULATE_STOP;
	   }
	   else if(this.location.y>= sim.gridHeight-1) {
		   this.velocity=Neuron.OR_WEST;
		   return Neuron.MM_ACCUMULATE_STOP;
	   }
	   else if(sim.migrationGrid.get(this.location.x, this.location.y)==Neuron.ZN_CP
			   ||sim.migrationGrid.get(this.location.x, this.location.y)==Neuron.ZN_MZ) {		   
		   return Neuron.MM_ACCUMULATE_STOP;
	   }
	   else if(sim.migrationGrid.get(this.location.x, this.location.y)==Neuron.ZN_VS) {
		   
			return Neuron.MM_PHASE1_LOCOMOTION;	   

	   }
	   else if(sim.migrationGrid.get(this.location.x, this.location.y)==Neuron.ZN_VZ) {
		   if(sim.randomGenerator.nextBoolean()){
			   //Lis1 mutation takes priority.
			   if(this.effectors.nucleus.Lis1==NeuronNucleus.LOSS||this.effectors.nucleus.Lis1==NeuronNucleus.GAIN) {
				   return this.lis1Migration();
			   }		   
			   else if(this.effectors.nucleus.flna==NeuronNucleus.LOSS||this.effectors.nucleus.Lis1==NeuronNucleus.GAIN) {
				   return this.flnaMigration();
			   }
			   else {
				   //Tend to migrate by locomotion in VZ.
				   return Neuron.MM_RADIAL_LOCOMOTION;
			   }

		   }
		   else {
			   //FLNA mutation takes precedence.
			   if(this.effectors.nucleus.flna==NeuronNucleus.LOSS||this.effectors.nucleus.Lis1==NeuronNucleus.GAIN) {
				   return this.flnaMigration();
			   }
			   else if(this.effectors.nucleus.Lis1==NeuronNucleus.LOSS||this.effectors.nucleus.Lis1==NeuronNucleus.GAIN) {
				   return this.lis1Migration();
			   }
			   else {
				   //Tend to migrate by locomotion in VZ.
				   return Neuron.MM_RADIAL_LOCOMOTION;
			   }

		   }
	   }
	   
	   else if(sim.migrationGrid.get(this.location.x, this.location.y)==Neuron.ZN_SVZ) {
		   
		   if(sim.randomGenerator.nextBoolean()){
			   //Lis1 mutation takes priority.
			   if(this.effectors.nucleus.Lis1==NeuronNucleus.LOSS||this.effectors.nucleus.Lis1==NeuronNucleus.GAIN) {
				   return this.lis1Migration();
			   }		   
			   else if(this.effectors.nucleus.flna==NeuronNucleus.LOSS||this.effectors.nucleus.Lis1==NeuronNucleus.GAIN) {
				   return this.flnaMigration();
			   }
			   else {
				 //Multipolar phase dominates in SVZ.
				   return Neuron.MM_RADIAL_MULTIPOLAR;
			   }

		   }
		   else {
			   //FLNA mutation takes precedence.
			   if(this.effectors.nucleus.flna==NeuronNucleus.LOSS||this.effectors.nucleus.Lis1==NeuronNucleus.GAIN) {
				   return this.flnaMigration();
			   }
			   else if(this.effectors.nucleus.Lis1==NeuronNucleus.LOSS||this.effectors.nucleus.Lis1==NeuronNucleus.GAIN) {
				   return this.lis1Migration();
			   }
			   else {
				   ///Multipolar phase dominates in SVZ.
				   return Neuron.MM_RADIAL_MULTIPOLAR;
			   }

		   }

	   }
	   
	   else if(sim.migrationGrid.get(this.location.x, this.location.y)==Neuron.ZN_IZ) {
		 
		   
		   Neuron[] neighbours = this.getAllNeighbours();
		   for(int i=0; i<neighbours.length; i++) {
			   Neuron currentNeighbour = neighbours[i];
			   if(currentNeighbour!=null&&currentNeighbour.migrationMode==Neuron.MM_ACCUMULATE_STOP) {
				   
				   //Go into accumulate mode if any of the neighbours are accumulated.
				   return Neuron.MM_ACCUMULATE_STOP;
			   }
		   }
		   if(this.effectors.nucleus.dcx==NeuronNucleus.LOSS||this.effectors.nucleus.dcx==NeuronNucleus.GAIN) {
			   return this.dcxMigration();
		   }
		   else {
			   if(sim.randomGenerator.nextBoolean()) {
				   return Neuron.MM_RADIAL_MULTIPOLAR;
			   }
			   if(sim.randomGenerator.nextBoolean()) {
				   return Neuron.MM_RADIAL_LOCOMOTION;
			   }
			   else {
				   return Neuron.MM_RADIAL_TRANSLOCATION;
			   }
		   }
		   
		   	   
	   } 
	  
	   else {
		   short newMigrationMode = (short)this.getRandomMigrationMode();
		   if(newMigrationMode==Neuron.MM_TANGENTIAL) {
			   //Decide on route for tangential migration.
			   this.tangentialRoute=(short)sim.randomGenerator.nextInt(2);
		   }
		   
		   return newMigrationMode; 
	   }
	   
   }
	      
			   
   
   
   public short neighbourInfluenceMigration() {
	   
	   if(this.getDominantNeighbourMigration()!=Neuron.MM_TANGENTIAL) {
		   return this.getDominantNeighbourMigration();
	   }
	   else if(this.getDominantNeighbourMigration()==Neuron.MM_TANGENTIAL) {
		 //If neighbours are predominantly migrating tangentially, switch to tangential mode.
		   this.tangentialRoute=(short)sim.randomGenerator.nextInt(2);
		   return Neuron.MM_TANGENTIAL;
	   }
	   else {
		   return this.migrationMode;
	   }
   }
   
   public short lis1Migration() {
	  
	   if(this.effectors.nucleus.Lis1==NeuronNucleus.LOSS) {
			 //If Lis1 is not expressed and the cell is in multipolar mode, stay in multipolar mode.
			   return Neuron.MM_RADIAL_MULTIPOLAR;
			   
		}
	   else {
		   return Neuron.MM_RADIAL_LOCOMOTION;
	   }
	   
   }
   
   public short dcxMigration() {
	   
	   if(this.effectors.nucleus.dcx==NeuronNucleus.LOSS) {
		   return Neuron.MM_RADIAL_MULTIPOLAR;
	   }
	   else {
			if(sim.randomGenerator.nextBoolean()==true) {
					   
			   return Neuron.MM_RADIAL_LOCOMOTION;
			}
			else {
					   
			   return Neuron.MM_RADIAL_TRANSLOCATION;
			}			
		   
		 }	   
   }
   
   
   public short flnaMigration() {
	   if(this.effectors.nucleus.flna==NeuronNucleus.LOSS) {
		   return Neuron.MM_RADIAL_MULTIPOLAR;
	   }
	   else {
		   if(sim.randomGenerator.nextBoolean()==true) {
			   return Neuron.MM_RADIAL_LOCOMOTION;
		   }
		   else {
			   return Neuron.MM_RADIAL_TRANSLOCATION;
		   }
	   }	   
	   
   }
   
   
   /**
    * Determines whether the cell will migrate and, if it will, where it will migrate to.
    * @return
    */
   public boolean migrate() {
	 //Update migration mode.
	   
	   this.migrationMode= this.getMigrationMode(); 
	   if(this.migrationMode==Neuron.MM_ACCUMULATE_STOP) {
		   return this.mm_accumulate();
	   }
	   else if(this.migrationMode==Neuron.MM_GLIAL) {
		   return this.mm_glial();
	   }

	   else {
		   if(this.migrationMode==Neuron.MM_RADIAL_LOCOMOTION) {
			   return this.mm_locomotion();
			   
		   }		   
		   else if(this.migrationMode==Neuron.MM_RADIAL_TRANSLOCATION) {
			   return this.mm_translocation();
			   
		   }
		   else if(this.migrationMode==Neuron.MM_RADIAL_MULTIPOLAR) {
			   return this.mm_multipolar();
			   
		   }
		   else if(this.migrationMode==Neuron.MM_TANGENTIAL) {
			   
			   return this.mm_tangential();
			   
		   }
		  
		   else if(this.migrationMode==Neuron.MM_PHASE1_LOCOMOTION) {
			   return this.mm_phase1Locomotion();
		   }
	  
	   }
	   
	   
	return false;
	   
   }
   
   public boolean mm_glial() {
	      return false;
   }
   
   
   
   public boolean mm_phase1Locomotion() {
	   
	   if(this.migrationClock>=Neuron.MM_PHASE1_LOCOMOTION) {		   
		   this.velocity = Neuron.OR_NORTH;
		   Int2D newLocation = new Int2D(this.location.x+this.velocity.x, this.location.y+this.velocity.y);
		   this.moveTo(newLocation);
		   //this.migrationClock=0;
		   if(sim.migrationGrid.get(this.location.x, this.location.y)!=Neuron.ZN_VS) {
			   this.migrationMode=Neuron.MM_RADIAL_MULTIPOLAR;
			   this.migrationClock=0;

		   }
		   		

		   		return true;
		   }
		   else{
			   return false;
		   
		   }
   }
   
   public boolean mm_multipolar() {	   
	   
	   if(this.migrationClock>=Neuron.DURATION_MM_MULTIPOLAR) {
		   short direction = (short)sim.randomGenerator.nextInt(8);
		   if(direction==Neuron.MOORE_EAST) {
			   this.velocity = Neuron.OR_EAST;
		   }
		   else if(direction==Neuron.MOORE_NORTH) {
			   this.velocity = Neuron.OR_NORTH;
		   }
		   else if(direction==Neuron.MOORE_NORTH_EAST) {
			   this.velocity = Neuron.OR_NORTH_EAST;
		   }
		   else if(direction==Neuron.MOORE_NORTH_WEST) {
			   this.velocity=Neuron.OR_NORTH_WEST;
		   }
		   else if(direction==Neuron.MOORE_SOUTH) {
			   this.velocity = Neuron.OR_SOUTH;
		   }
		   else if(direction==Neuron.MOORE_SOUTH_EAST) {
			   this.velocity=Neuron.OR_SOUTH_EAST;
		   }
		   else if(direction==Neuron.MOORE_SOUTH_WEST) {
			   this.velocity=Neuron.OR_SOUTH_WEST;
		   }
		   else if(direction==Neuron.MOORE_WEST) {
			   this.velocity = Neuron.OR_WEST;
		   }
		   Int2D newLocation = new Int2D(this.location.x+this.velocity.x, this.location.y+this.velocity.y);
		   this.migrationClock=0;
		   return this.moveTo(newLocation);

	   }
	   else {
		   
		   return false;
	   }
   }
   
   /*public boolean mm_retrograde(){
	   this.velocity = Neuron.OR_SOUTH;
	   if(this.migrationClock >= Neuron.DURATION_MM_RETROGRADE) {
		   Int2D newLocation = new Int2D(this.location.x+this.velocity.x, this.location.y+this.velocity.y);
		   this.migrationClock=0;
		   if(this.moveTo(newLocation)) {
			   return true;
		   }
		   else {
			   //this.migrationMode = Neuron.MM_RADIAL_MULTIPOLAR;
			   return false;
		   }

	   }
	   else {
		   return false;
		   
	   }
	   
   }*/
   
   /**
    * Translocation.
    * @return boolean indicating that cell has translocated.
    */
   public boolean mm_translocation() {
	   if(this.migrationClock>=(sim.randomGenerator.nextInt(Neuron.DURATION_MM_TRANSLOCATION_RANGE)+Neuron.DURATION_MM_TRANSLOCATION_MIN)) {
		   this.velocity = Neuron.OR_NORTH;	   
		   this.velocity = new Int2D(this.velocity.x, this.velocity.y);
		   Int2D newLocation = new Int2D(this.location.x+this.velocity.x, this.location.y+this.velocity.y);
		   
		   if(this.moveTo(newLocation)) {
			   this.migrationClock=0;
			   return true;
		   }
		   else {
			 
			   return false;
		   }
	   }
	   else {
		   return false;
	   }
	   
	   
   }
   
   
   /**
    * Tangential migration.
    * @return boolean indicting that cell has migrated tangentially.
    */
   public boolean mm_tangential() {
   
	   if(this.migrationClock>=Neuron.DURATION_MM_TANGENTIAL) {
		   if(this.tangentialRoute==Neuron.TM_CORTEX) {
			   this.velocity = Neuron.OR_EAST;
		   }
		   else if(this.tangentialRoute==Neuron.TM_OLFACTORY_BULB) {
			   this.velocity = Neuron.OR_WEST;
		   }
		   Int2D newLocation = new Int2D(this.location.x+this.velocity.x, this.location.y+this.velocity.y);
		   if(this.moveTo(newLocation)) {
			   this.migrationClock = 0;
			   return true;
		   }
		   else {
			
			   return false;
			   
		   }


	   }
	   else {
		   return false;
	   }
	   
	   

   }
   
   /**
    * Glial-guided locomotion
    * @return boolean indicating whether or not glial-guided locomotion has taken place.
    */
   public boolean mm_locomotion() {
	   if(this.migrationClock>=(sim.randomGenerator.nextInt(Neuron.DURATION_MM_LOCOMOTION_RANGE)+Neuron.DURATION_MM_LOCOMOTION_MIN)) {
		   int[]glialNeighbourhood = this.getGlialPresence();
		   
		   if(glialNeighbourhood[Neuron.MOORE_NORTH]==1) {
			   //If glial straight on, migrate straight.
			   this.velocity = Neuron.OR_NORTH;			   
			   Int2D newLocation = new Int2D(this.location.x + this.velocity.x, this.location.y + this.velocity.y);
			   
			   if(this.moveTo(newLocation)) {
				   this.migrationClock=0;
				   return true;
			   }
			   else {
				 
				   return false;
			   }
			   
		   }
		   else {
			   //Decide randomly where to check first north west or north east first.
			   if(sim.randomGenerator.nextBoolean()) {
				   if(glialNeighbourhood[Neuron.MOORE_NORTH_WEST]==1) {
					   this.velocity = Neuron.OR_NORTH_WEST;

					   Int2D newLocation = new Int2D(this.location.x + this.velocity.x, this.location.y + this.velocity.y);
					   
					   if(this.moveTo(newLocation)) {
						   this.migrationClock=0;
						   return true;
					   }
					   else {
						
						   return false;
					   }
					   
				   }
				   else if(glialNeighbourhood[Neuron.MOORE_NORTH_EAST]==1) {
					   this.velocity = Neuron.OR_NORTH_EAST;

					   Int2D newLocation = new Int2D(this.location.x + this.velocity.x, this.location.y + this.velocity.y);
					   
					   if(this.moveTo(newLocation)) {
						   this.migrationClock=0;
						   return true;
					   }
					   else {

						   return false;
					   }
					   
					   
				   }
				   else {

					   return false;
				   }
				   
			   }
			   else {
				   if(glialNeighbourhood[Neuron.MOORE_NORTH_EAST]==1) {
					   this.velocity = Neuron.OR_NORTH_EAST;

					   Int2D newLocation = new Int2D(this.location.x + this.velocity.x, this.location.y + this.velocity.y);
					   
					   if(this.moveTo(newLocation)) {
						   this.migrationClock=0;
						   return true;
					   }
					   else {
						   
						   return false;
					   }
					   
				   }
				   else if(glialNeighbourhood[Neuron.MOORE_NORTH_WEST]==1) {
					   this.velocity = Neuron.OR_NORTH_WEST;

					   Int2D newLocation = new Int2D(this.location.x + this.velocity.x, this.location.y + this.velocity.y);
					   
					   if(this.moveTo(newLocation)) {
						   this.migrationClock=0;
						   return true;
					   }
					   else {
						   
						   return false;
					   }
					   
					   
				   }
				   else {

					   return false;
				   }
				   
			   }
		   } 		   
		   
	   }
	   else {
		   return false;
	   }
   }
   
   public boolean mm_accumulate() {
	   if(sim.migrationGrid.get(this.location.x, this.location.y)==Neuron.ZN_CP||sim.migrationGrid.get(this.location.x, this.location.y)==Neuron.ZN_MZ) {
		   //Stay in same place if destination already reached.
		   this.migrationMode=Neuron.MM_ACCUMULATE_STOP;
			this.velocity = Neuron.OR_WEST;
			sim.simulationGrid.setObjectLocation(this, this.location);
			return true;		   
	   }
	   
	   Int2D theLocation = new Int2D(this.location.x, this.location.y+1);
	   
	   if(theLocation.y>=sim.gridHeight-1) {
			   
			this.migrationMode=Neuron.MM_ACCUMULATE_STOP;
			this.velocity = Neuron.OR_WEST;
			sim.simulationGrid.setObjectLocation(this, this.location);
			return true;
			   
	   }
		else {  

			Int2D newLocation = new Int2D(theLocation.x, theLocation.y);
				   
			while(newLocation.y<sim.gridHeight-1&&sim.simulationGrid.getObjectsAtLocation(newLocation.x, newLocation.y)!=null) 
			{
					  
				//Decide whether to search left or right first.
				if(sim.randomGenerator.nextBoolean()) 
				{
					if(theLocation.x<sim.gridWidth-1) 
					{
						   newLocation = new Int2D(theLocation.x+1, newLocation.y);
						   if(sim.simulationGrid.getObjectsAtLocation(newLocation.x, newLocation.y)==null) 
						   {
							   this.location = newLocation;
							   this.migrationMode=Neuron.MM_ACCUMULATE_STOP;
							   this.velocity = Neuron.OR_WEST;
							   sim.simulationGrid.setObjectLocation(this, this.location);										   
							   return true;

						   	}
					}				   
							   
					if(theLocation.x>0) 
					{
						   newLocation = new Int2D(theLocation.x-1, newLocation.y);
							   
						   if(sim.simulationGrid.getObjectsAtLocation(newLocation.x, newLocation.y)==null) 
						   {
							   this.location = newLocation;
							   this.migrationMode=Neuron.MM_ACCUMULATE_STOP;
							   this.velocity = Neuron.OR_WEST;
							   sim.simulationGrid.setObjectLocation(this, this.location);								   
							   return true;

							}

					   	} 

				   	}
				   
				   else {
					   
					   if(theLocation.x>0) 
					   {
							   
						   newLocation = new Int2D(theLocation.x-1, newLocation.y);
							   
						   if(sim.simulationGrid.getObjectsAtLocation(newLocation.x, newLocation.y)==null) 
						   {
							   this.location = newLocation;
							   this.migrationMode=Neuron.MM_ACCUMULATE_STOP;
							   this.velocity = Neuron.OR_WEST;
							   sim.simulationGrid.setObjectLocation(this, this.location);								   
							   return true;

						   }

					   	}
					   if(theLocation.x<sim.gridWidth-1) 
					   {
						   newLocation = new Int2D(theLocation.x+1, newLocation.y);

						   if(sim.simulationGrid.getObjectsAtLocation(newLocation.x, newLocation.y)==null) 
						   {
							   this.location = newLocation;
							   this.migrationMode=Neuron.MM_ACCUMULATE_STOP;
							   this.velocity = Neuron.OR_WEST;
							   sim.simulationGrid.setObjectLocation(this, this.location);								   
							   return true;
							}

					  }

					}						    
						   						   
					newLocation = new Int2D(theLocation.x, newLocation.y+1);
				}
				this.location = newLocation;
				this.migrationMode=Neuron.MM_ACCUMULATE_STOP;
				this.velocity = Neuron.OR_WEST;
				sim.simulationGrid.setObjectLocation(this, this.location);
				return true;					   	 
					   
		}	   	
	   
		   
	   	
   }
   
   
   /**
    * Moves the cell to the new location.
    * @param theLocation
    */
   public Boolean moveTo(Int2D theLocation) {
	  
	   if(theLocation.x<0||theLocation.x>sim.gridWidth-1||theLocation.y<0||theLocation.y>sim.gridHeight-1) {
		   //If edge of grid reached, stay put.
		   sim.simulationGrid.setObjectLocation(this, this.location);
		   return false;
	   }
	   
	  
	   
		else {
			if(sim.simulationGrid.getObjectsAtLocation(theLocation.x, theLocation.y)!=null) {
				
				//If target location is occupied, randomly select a direction.
				
				short direction = (short)sim.randomGenerator.nextInt(8);
				   if(direction==Neuron.MOORE_NORTH) {
					   this.velocity = Neuron.OR_NORTH;
					   
				   }
				   else if(direction==Neuron.MOORE_NORTH_EAST) {
					   this.velocity = Neuron.OR_NORTH_EAST;
					   
				   }
				   else if(direction==Neuron.MOORE_NORTH_WEST) {
					   this.velocity=Neuron.OR_NORTH_WEST;
					   
				   }
				  
				   

				   Int2D newLocation = new Int2D(theLocation.x+this.velocity.x, theLocation.y+this.velocity.y);
				   
				   				   
				   if(newLocation.x<0||newLocation.x>sim.gridWidth-1||newLocation.y<0||newLocation.y>sim.gridHeight-1||sim.simulationGrid.getObjectsAtLocation(newLocation.x, newLocation.y)!=null) {
					   //Don't move if occupied.
					   sim.simulationGrid.setObjectLocation(this, this.location);
					   return false;
				   }
				   else {
					   this.location = newLocation;
					   sim.simulationGrid.setObjectLocation(this, this.location);
					   if(sim.migrationGrid.get(this.location.x, this.location.y)==Neuron.ZN_MZ||sim.migrationGrid.get(this.location.x, this.location.y)==Neuron.ZN_CP){
						   this.migrationMode = Neuron.MM_ACCUMULATE_STOP;
						
						}
					   return true;

				   }
				   
			   
			   
			  }
			else {
				  this.location = theLocation;
				  sim.simulationGrid.setObjectLocation(this, this.location);
				   if(sim.migrationGrid.get(this.location.x, this.location.y)==Neuron.ZN_MZ||sim.migrationGrid.get(this.location.x, this.location.y)==Neuron.ZN_CP){
					   this.migrationMode = Neuron.MM_ACCUMULATE_STOP;
					
					}

				  return true;

				
			}			
			   

		 }	   
	   
   }
   
  
    
   /**
    * Returns the cell cycle stage.
    * @return short The cell cycle stage.
    */
    public short getCellCycleStage() {
    	return cellCycleStage;
    }
    
    /**
     * Sets the cell cycle stage.
     * @param theStage
     */
    public void setCellCycleStage(short theStage) {
    	this.cellCycleStage = theStage;
    }
    
    /**
     * Returns the orientation.
     * @return
     */
    public Int2D getVelocity()
    {
    	return this.velocity;
    }
    
    public void setVelocity(Int2D theVelocity) {
    	this.velocity = theVelocity;
    }
    
    	        
    /**
     * Determines whether neighbourhood is initially 
     * up-down or left-right. If true is returned, then 
     * the neighbourhood is up-down.
     */
    public boolean getVertical(MersenneTwisterFast r)
    {
        return r.nextBoolean();
    }	    
    
    	    
    public void step(SimState state)
    {    
    	sim = (SimNeuronMigration)state;
    	location = sim.simulationGrid.getObjectLocation(this);
    	this.sense();
    	this.switchGenes();
    	this.switchStage();
    	this.migrate();
    	
    	if(sim.schedule.getSteps()%10==0) {
    		sim.simFileWriter.writeNeuronToFile(this, sim.schedule.getSteps());
    		if(sim.written==false) {
    			//Only write these once every 10 time steps.
        		sim.simFileWriter.writeCummRegionsToFile(sim.regionCounters, sim.schedule.getSteps(), true);
            	sim.simFileWriter.writeCumMMToFile(sim.migrationCounters, sim.schedule.getSteps(), true);
            	sim.simFileWriter.writeNeuronFreqsToFile(sim.simulationGrid, sim.simulationGrid.getHeight(), sim.simulationGrid.getWidth(), sim.schedule.getSteps());
            	sim.simFileWriter.writeCloneLocationsToFile(sim.simulationGrid, sim.schedule.getSteps());
            	sim.written=true;
    		}
    	}
    	else {
    		if(sim.written==true) {
    			sim.written=false;
    		}
    		
    	}
    	sim.clock++;
   
    	//System.out.println(this.toDisplayString());
    	this.cycleClock++;
    	this.migrationClock++;
    	sim.migrationCounters[this.migrationMode]++;
    	sim.regionCounters[sim.migrationGrid.get(this.location.x, this.location.y)]++;
    	if(sim.schedule.getSteps()>=SimNeuronMigration.DEFAULT_SIM_TIME) {
    		sim.stop();
    	}
    	//System.out.println(this.location.x + "," + this.location.y);
       
            
     }
    
    public void switchGenes() {
    	//Lis1 not expressed if no Reelin in environment.
    	/*if(this.sensors.reelin==NeuronSensors.ABSENT&&this.effectors.nucleus.Lis1!=NeuronNucleus.GAIN) {
    		this.effectors.nucleus.Lis1=NeuronNucleus.NOT_EXPRESSED;
    	}
    	//Filamin A expressed if FILIP absent.
    	if(this.sensors.filip==NeuronSensors.ABSENT&&this.effectors.nucleus.flna!=NeuronNucleus.LOSS) {
    		this.effectors.nucleus.flna=NeuronNucleus.EXPRESSED;
    	}
    	else {
    		this.effectors.nucleus.flna=NeuronNucleus.NOT_EXPRESSED;
    	}
    	
    	//If cell cycle exited, DCX switched on.
    	if(this.cellCycleStage==Neuron.CC_DIFFERENTIATED&&this.effectors.nucleus.dcx!=NeuronNucleus.LOSS) {
    		this.effectors.nucleus.dcx=NeuronNucleus.EXPRESSED;
    	}*/
    	
    	
    }
    
    public void sense() {
    	if(this.migrationMode==Neuron.MM_ACCUMULATE_STOP) {
    		return;
    	}
    	if(sim.concentrationGrids[SimNeuronMigration.GRID_GLIAL_INDEX].get(this.location.x, this.location.y)==0) {
    		this.sensors.glial=NeuronSensors.ABSENT;
    	}
    	else {
    		this.sensors.glial=NeuronSensors.PRESENT;
    	}
    	
    	if(sim.concentrationGrids[SimNeuronMigration.GRID_FILIP_INDEX].get(this.location.x, this.location.y)==0) {
    		this.sensors.filip=NeuronSensors.ABSENT;
    	}
    	else{
    		this.sensors.glial=NeuronSensors.PRESENT;
    	}
    	
    	if(sim.concentrationGrids[SimNeuronMigration.GRID_REELIN_INDEX].get(this.location.x, this.location.y)==0) {
    		this.sensors.reelin=NeuronSensors.ABSENT;
    	}  
    	else{
    		this.sensors.reelin=NeuronSensors.PRESENT;
    	}

    	
    	
    }
    
    public double orientation2D() {
    	if(this.velocity.x == Neuron.OR_NORTH_WEST.x) {
    		return Math.PI/4;
    	}
    	else if(this.velocity.x==Neuron.OR_NORTH_EAST.x) {
    		return (3*Math.PI)/4;
    	}
    	else if(this.velocity.x==Neuron.OR_EAST.x) {
    		//return (3*Math.PI)/2;
    		return 0;
    	}
    	else if (this.velocity.x==Neuron.OR_WEST.x){
    		return (Math.PI)/4;
    	}
    	else {
	    	return Math.PI/2;
    	}


    }
    
    /**
     * Returns the neurons in the cell's (Moore) neighbourhood.
     * @return Neuron[] Cells in neighbourhood.
     */
    public Neuron[] getAllNeighbours () {
    	//Any neighbourhood locations which outside the grid boundaries are ignored i.e. returned as empty.
    	Neuron[] neighbours = new Neuron[8];
    	
    	//NB Should at most be one neuron in the bag since we don't allow neurons the occupy the same location.
    	Bag bag = new Bag();    	

    	if(this.location.x>0) {
    		
    		bag = sim.simulationGrid.getObjectsAtLocation(this.location.x+Neuron.OR_WEST.x, this.location.y+Neuron.OR_WEST.y);   
        	if(bag!=null) {
        	   	
        		neighbours[Neuron.MOORE_WEST] = (Neuron)bag.get(0);
    		}         
    		   	
            
    		
    		if(this.location.y>0) {
    			
    			bag = sim.simulationGrid.getObjectsAtLocation(this.location.x+Neuron.OR_SOUTH_WEST.x, this.location.y+Neuron.OR_SOUTH_WEST.y);
        		if(bag!=null) {
                    	
            	   	neighbours[Neuron.MOORE_SOUTH_WEST] = (Neuron)bag.get(0);
        		}    	    	
    		}
    		
    		if(this.location.y<sim.gridHeight-1){
    			
    			bag = sim.simulationGrid.getObjectsAtLocation(this.location.x+Neuron.OR_NORTH_WEST.x, this.location.y+Neuron.OR_NORTH_WEST.y);
        		if(bag!=null) {
                    	
        			neighbours[Neuron.MOORE_NORTH_WEST] = (Neuron)bag.get(0);
        		}
    			    	    	    	    	

    		}
    	}
    	
    	if(this.location.x<sim.gridWidth-1) {
    		
    		bag = sim.simulationGrid.getObjectsAtLocation(this.location.x+Neuron.OR_EAST.x, this.location.y+Neuron.OR_EAST.y);
        	if(bag!=null) {
                	
        		neighbours[Neuron.MOORE_EAST] = (Neuron)bag.get(0);
    		}
    		    		
        	
        	
    		if(this.location.y>0) {
    			bag = sim.simulationGrid.getObjectsAtLocation(this.location.x+Neuron.OR_SOUTH_EAST.x, this.location.y+Neuron.OR_SOUTH_EAST.y);
        		if(bag!=null) {
                    	
        			neighbours[Neuron.MOORE_SOUTH_EAST] = (Neuron)bag.get(0);
        		}
    		}    			    	    	

    	}
    	if(this.location.y<sim.gridHeight-1) {
    	
    			bag = sim.simulationGrid.getObjectsAtLocation(this.location.x+Neuron.OR_NORTH_EAST.x, this.location.y+Neuron.OR_NORTH_EAST.y);
    			if(bag!=null) {
                    	
    				neighbours[Neuron.MOORE_NORTH_EAST] = (Neuron)bag.get(0);
    			}    	

    	}
    	if(this.location.y<sim.gridHeight-1) {
    		bag = sim.simulationGrid.getObjectsAtLocation(this.location.x+Neuron.OR_NORTH.x, this.location.y+Neuron.OR_NORTH.y);
        	if(bag!=null) {
                	
        		neighbours[Neuron.MOORE_NORTH] = (Neuron)bag.get(0);
        	}             	

        	
    	}
    	
    	if(this.location.y>0) {

    			bag = sim.simulationGrid.getObjectsAtLocation(this.location.x+Neuron.OR_SOUTH.x, this.location.y+Neuron.OR_SOUTH.y);
            	if(bag!=null) {
                	
            		neighbours[Neuron.MOORE_SOUTH] = (Neuron)bag.get(0);
            		
    			}
        	        	   	

    	}    	
    	return neighbours;    	
    	
    }
    
    
    public boolean checkNeighboursGlial () {
    	Neuron[] neighbours = this.getAllNeighbours();
    	for(int i=0; i<neighbours.length; i++) {
    		if(neighbours[i]!=null) {
    			
    			if(neighbours[i].migrationMode==Neuron.MM_RADIAL_LOCOMOTION) {
    				
    				return true;
    			}
    		}
    	}
    	return false;
    }
    
    /**
     * Returns the differences between the concentrations of a molecule (specified by theMoleculeType) in the cell's (Moore) neighbourhood
     * and the concentration of the molecule at the cell's current location.
     * 
     * @param theMoleculeType
     * @return int[] Concentrations in neighbourhood.
     */
    public int[] getConcentrations(short theMoleculeType) {
    	int[] concentrations = new int[8];    	
    	//TODO: Throw error if concentration grids are a different size to migration grids.
    	if(this.location.x>0) {
        
    		concentrations[Neuron.MOORE_WEST] = sim.concentrationGrids[theMoleculeType].get(this.location.x+Neuron.OR_WEST.x, this.location.y+Neuron.OR_WEST.y) - sim.concentrationGrids[theMoleculeType].get(this.location.x, this.location.y);
    	
    		if(this.location.y>0) {
    			concentrations[Neuron.MOORE_SOUTH_WEST] = sim.concentrationGrids[theMoleculeType].get(this.location.x+Neuron.OR_SOUTH_WEST.x, this.location.y+Neuron.OR_SOUTH_WEST.y) - sim.concentrationGrids[theMoleculeType].get(this.location.x, this.location.y);
    		}
    		
    		if(this.location.y<sim.gridHeight-1) {
    			concentrations[Neuron.MOORE_NORTH_WEST] = sim.concentrationGrids[theMoleculeType].get(this.location.x+Neuron.OR_NORTH_WEST.x, this.location.y+Neuron.OR_NORTH_WEST.y) - sim.concentrationGrids[theMoleculeType].get(this.location.x, this.location.y);
    		}
    	}
    	
    	if(this.location.x<sim.gridWidth-1) {
    		concentrations[Neuron.MOORE_EAST] = sim.concentrationGrids[theMoleculeType].get(this.location.x+Neuron.OR_EAST.x, this.location.y+Neuron.OR_EAST.y) - sim.concentrationGrids[theMoleculeType].get(this.location.x, this.location.y);
    		if(this.location.y>0) {
    	    	concentrations[Neuron.MOORE_SOUTH_EAST] = sim.concentrationGrids[theMoleculeType].get(this.location.x+Neuron.OR_SOUTH_EAST.x, this.location.y+Neuron.OR_SOUTH_EAST.y) - sim.concentrationGrids[theMoleculeType].get(this.location.x, this.location.y);
    		}
    		if(this.location.y<sim.gridHeight-1) {
    	    	concentrations[Neuron.MOORE_NORTH_EAST] = sim.concentrationGrids[theMoleculeType].get(this.location.x+Neuron.OR_NORTH_EAST.x, this.location.y+Neuron.OR_NORTH_EAST.y) - sim.concentrationGrids[theMoleculeType].get(this.location.x, this.location.y);
    		}
    	}
    	if(this.location.y<sim.gridHeight-1) {
        	concentrations[Neuron.MOORE_NORTH] = sim.concentrationGrids[theMoleculeType].get(this.location.x+Neuron.OR_NORTH.x, this.location.y+Neuron.OR_NORTH.y) - sim.concentrationGrids[theMoleculeType].get(this.location.x, this.location.y);;
    	}
    	
    	if(this.location.y>0) {
    		concentrations[Neuron.MOORE_SOUTH] = sim.concentrationGrids[theMoleculeType].get(this.location.x+Neuron.OR_SOUTH.x, this.location.y+Neuron.OR_SOUTH.y) - sim.concentrationGrids[theMoleculeType].get(this.location.x, this.location.y);;
    	} 	    	
    	   	

    	return concentrations;
    	
    } 
    
    public short getDominantNeighbourMigration() {
    	Neuron[] neighbours = this.getAllNeighbours();
    	short[] neighbourMMs = new short[Neuron.NUM_MM];
    	for(int i=0; i<neighbours.length; i++) {
    		if(neighbours[i]!=null) {
    			neighbourMMs[neighbours[i].migrationMode]++;
    		}
    	}
    	short max = 0;
    	short index = this.migrationMode;
    	for(short i=0; i<neighbourMMs.length; i++) {
    		if(neighbourMMs[i]>max) {
    			max = neighbourMMs[i];
    			index = i;
    		}
    	}
    	return index;
    }
    
    /**
     * Returns the glial presence for the cell's (Moore) neighhbourhood. The value 1 indicates that glial is present.
     * Glial is not detected if a neighbour is present.
     * @return int[] array indicating glial presence in cell's moore neighbourhood.
     */
    public int[] getGlialPresence () {
    	int[] glial = new int[8];
    	Neuron[] neighbours = this.getAllNeighbours();
    	if(this.location.x>0) {
            if(neighbours[Neuron.MOORE_WEST]!=null) {
            	//Glial not detected if neighbour present
            	glial[Neuron.MOORE_WEST] = 0;
            }
            else {
            	glial[Neuron.MOORE_WEST] = sim.concentrationGrids[SimNeuronMigration.GRID_GLIAL_INDEX].get(this.location.x+Neuron.OR_WEST.x, this.location.y+Neuron.OR_WEST.y);
            }
    		
    		
    		if(this.location.y>0) {
    			if(neighbours[Neuron.MOORE_SOUTH_WEST]!=null) {
    				glial[Neuron.MOORE_SOUTH_WEST] = 0;
    			}
    			else {
    				glial[Neuron.MOORE_SOUTH_WEST] = sim.concentrationGrids[SimNeuronMigration.GRID_GLIAL_INDEX].get(this.location.x+Neuron.OR_SOUTH_WEST.x, this.location.y+Neuron.OR_SOUTH_WEST.y);
    			}
    			
    		}
    		if(this.location.y<sim.gridHeight-1) {
    			if(neighbours[Neuron.MOORE_NORTH_WEST]!=null) {
    				glial[Neuron.MOORE_NORTH_WEST] = 0;
    			}
    			else {
    				glial[Neuron.MOORE_NORTH_WEST] = sim.concentrationGrids[SimNeuronMigration.GRID_GLIAL_INDEX].get(this.location.x+Neuron.OR_NORTH_WEST.x, this.location.y+Neuron.OR_NORTH_WEST.y);
    			}
    			
    		}
    	}
    	
    	if(this.location.x<sim.gridWidth-1) {
    		
    		if(neighbours[Neuron.MOORE_EAST]!=null) {
    			glial[Neuron.MOORE_EAST] = 0;
    		}
    		else {
    			glial[Neuron.MOORE_EAST] = sim.concentrationGrids[SimNeuronMigration.GRID_GLIAL_INDEX].get(this.location.x+Neuron.OR_EAST.x, this.location.y+Neuron.OR_EAST.y);
    		}
    		  	
    		if(this.location.y>0) {
    			if(neighbours[Neuron.MOORE_SOUTH_EAST]!=null) {
    				glial[Neuron.MOORE_SOUTH_EAST] = 0;
    			}
    			else {
    				glial[Neuron.MOORE_SOUTH_EAST] = sim.concentrationGrids[SimNeuronMigration.GRID_GLIAL_INDEX].get(this.location.x+Neuron.OR_SOUTH_EAST.x, this.location.y+Neuron.OR_SOUTH_EAST.y);
    			}
    			
    		}
    		if(this.location.y<sim.gridHeight-1) { 
    			if(neighbours[Neuron.MOORE_NORTH_EAST]!=null) {
    				glial[Neuron.MOORE_NORTH_EAST] = 0;
    			}
    			else {
    				glial[Neuron.MOORE_NORTH_EAST] = sim.concentrationGrids[SimNeuronMigration.GRID_GLIAL_INDEX].get(this.location.x+Neuron.OR_NORTH_EAST.x, this.location.y+Neuron.OR_NORTH_EAST.y);
    			}
    			
    		}
    	}
    	if(this.location.y<sim.gridHeight-1) {
    		if(neighbours[Neuron.MOORE_NORTH]!=null) {
    			glial[Neuron.MOORE_NORTH] = 0;
    		}
    		else {
    			glial[Neuron.MOORE_NORTH] = sim.concentrationGrids[SimNeuronMigration.GRID_GLIAL_INDEX].get(this.location.x+Neuron.OR_NORTH.x, this.location.y+Neuron.OR_NORTH.y);
    		}
    		
    	}
    	if(this.location.y>0) {
    		if(neighbours[Neuron.MOORE_SOUTH]!=null) {
    			glial[Neuron.MOORE_SOUTH] = 0;
    		}
    		else {
    			glial[Neuron.MOORE_SOUTH] = sim.concentrationGrids[SimNeuronMigration.GRID_GLIAL_INDEX].get(this.location.x+Neuron.OR_SOUTH.x, this.location.y+Neuron.OR_SOUTH.y);
    		}
    		
    	}	       	
    	
    	return glial;

    }

    
    public int getRandomMigrationMode() {
    	return sim.randomGenerator.nextInt(4); 
    	
    }
    
    /**
     * String displayed to console.
     * @return String the string to display.
     */
    public String toDisplayString() {
    	String toReturn = "ID: " + this.id;
    	toReturn += " Location: " + this.location;
    	toReturn += " Velocity: " + this.velocity;
    	toReturn += " CellCycleStage: " + this.cellCycleStage;
    	toReturn += " MigrationMode: " + this.migrationMode;
    	return toReturn;
    }
    
    

}
