# Supplementary material for: How neurons migrate: a dynamic in-silico model of neuronal migration in the developing cortex
Source: BMC Syst Biol. 2011 Sep 30;5:154. doi: 10.1186/1752-0509-5-154 (PMC3198702; doi:10.1186/1752-0509-5-154)
Supplement: Additional file 5 — A compressed file of the source code of the model. Written in Java and compiled using Mason (see Material and Methods). [file 1752-0509-5-154-S5.ZIP › neuronalmigrationWild/NeuronEffectors.java]

package sim.app.neuronalmigrationWild;

public class NeuronEffectors {
	public NeuronNucleus nucleus;
	
	public NeuronEffectors(byte theLis1, byte theDCX, byte theFLNA) {
		this.nucleus = new NeuronNucleus(theLis1, theDCX, theFLNA);
	}

}
