# Supplementary material for: How neurons migrate: a dynamic in-silico model of neuronal migration in the developing cortex
Source: BMC Syst Biol. 2011 Sep 30;5:154. doi: 10.1186/1752-0509-5-154 (PMC3198702; doi:10.1186/1752-0509-5-154)
Supplement: Additional file 5 — A compressed file of the source code of the model. Written in Java and compiled using Mason (see Material and Methods). [file 1752-0509-5-154-S5.ZIP › neuronalmigrationWild/NeuronNucleus.java]

package sim.app.neuronalmigrationWild;

public class NeuronNucleus {
	public static byte GAIN = 3;
	public static byte LOSS = 2;
	public static byte EXPRESSED = 1;
	public static byte NOT_EXPRESSED = 0;
	
	public static byte LIS1_DEFAULT = 1;
	public static byte DCX_DEFAULT = 1;
	public static byte FLNA_DEFAULT = 1;
	
	public byte Lis1;
	public byte dcx;
	public byte flna;
	
	public NeuronNucleus(byte theLis1, byte theDCX, byte theFLNA) {
		this.Lis1 = theLis1;
		this.dcx = theDCX;
		this.flna = theFLNA;
		
	}

}
