# Supplementary material for: How neurons migrate: a dynamic in-silico model of neuronal migration in the developing cortex
Source: BMC Syst Biol. 2011 Sep 30;5:154. doi: 10.1186/1752-0509-5-154 (PMC3198702; doi:10.1186/1752-0509-5-154)
Supplement: Additional file 5 — A compressed file of the source code of the model. Written in Java and compiled using Mason (see Material and Methods). [file 1752-0509-5-154-S5.ZIP › neuronalmigrationWild/NeuronPortrayal.java]

package sim.app.neuronalmigrationWild;
import java.awt.Color;
import java.awt.Graphics2D;
import java.awt.Paint;

import sim.portrayal.DrawInfo2D;
import sim.portrayal.simple.*;

public class NeuronPortrayal extends OvalPortrayal2D {
	
	
	public NeuronPortrayal(Paint paint, double scale)
    {
		super(paint, scale);
    }
	
	public void draw(Neuron theNeuron, Graphics2D graphics, DrawInfo2D info) {
		
		//Change the colour of the visualised neuron depending on the cell cycle stage.
		if(theNeuron.cellCycleStage==Neuron.CC_G0) {
			graphics.setColor(Color.BLACK);
		}
		else if(theNeuron.cellCycleStage==Neuron.CC_G1) {
			graphics.setColor(Color.BLUE);
		}
		else if(theNeuron.cellCycleStage==Neuron.CC_G2) {
			graphics.setColor(Color.GREEN);
		}
		else if(theNeuron.cellCycleStage==Neuron.CC_MITOSIS) {
			graphics.setColor(Color.GRAY);
		}
		else if(theNeuron.cellCycleStage==Neuron.CC_S) {
			graphics.setColor(Color.PINK);
			
		}
		else if(theNeuron.cellCycleStage==Neuron.CC_DIFFERENTIATED) {
			graphics.setColor(Color.RED);
		}
		this.draw(theNeuron, graphics, info);
		

		
	}
	
}
