# Supplementary material for: How neurons migrate: a dynamic in-silico model of neuronal migration in the developing cortex
Source: BMC Syst Biol. 2011 Sep 30;5:154. doi: 10.1186/1752-0509-5-154 (PMC3198702; doi:10.1186/1752-0509-5-154)
Supplement: Additional file 5 — A compressed file of the source code of the model. Written in Java and compiled using Mason (see Material and Methods). [file 1752-0509-5-154-S5.ZIP › neuronalmigrationWild/NeuronSensors.java]

package sim.app.neuronalmigrationWild;

public class NeuronSensors {
	
	public static byte PRESENT = 1;
	public static byte ABSENT = 0;
	
	public byte reelin;
	public byte glial;
	public byte filip;
	
	
	public NeuronSensors() {
		this.reelin = NeuronSensors.ABSENT;
		this.glial = NeuronSensors.ABSENT;
		this.filip = NeuronSensors.ABSENT;
		
	}

}
