# Supplementary material for: How neurons migrate: a dynamic in-silico model of neuronal migration in the developing cortex
Source: BMC Syst Biol. 2011 Sep 30;5:154. doi: 10.1186/1752-0509-5-154 (PMC3198702; doi:10.1186/1752-0509-5-154)
Supplement: Additional file 5 — A compressed file of the source code of the model. Written in Java and compiled using Mason (see Material and Methods). [file 1752-0509-5-154-S5.ZIP › neuronalmigrationWild/SimFileReader.java]

package sim.app.neuronalmigrationWild;
import java.io.*;
import java.util.StringTokenizer;
import sim.field.grid.*;

public class SimFileReader {
	public static String TAB = "\t";
	public static String COMMA = ",";
	public static String COMMA_SPACE = " ,";
		
	public String sourceDelimiter;
	public String sourceFileStartStub;
	public String sourceFileEndStub;
	public String targetDelimiter;
	public String targetFileName;
	
	
	public FileWriter writer;
	
	
	
	
	
	public SimFileReader(String theSourceFileName, String theSourceEndStub, String theSourceDelimiter, String theTargetFileName, String theTargetDelimiter){
		try{
			this.sourceFileStartStub = theSourceFileName;
			this.sourceFileEndStub = theSourceEndStub;
			this.sourceDelimiter = theSourceDelimiter;
			this.targetFileName = theTargetFileName;
			this.targetDelimiter = theTargetDelimiter;	
			this.writer = new FileWriter(theTargetFileName);
			
			
		}
		catch(Exception e) {System.err.println("Unable to create SimFileReader.");}
	}

	public void writeColumns(String theColumns) {
		try{
			this.writer.write(theColumns + "\n");
		}
		catch(Exception e){System.err.println("Columns not written.");}
	}
	
	public void generateMeansFile(int initIndex, int endIndex) {
		
		StringTokenizer tokenizer;
		int numSims = endIndex-initIndex+1;
		
		
		
		try{
			int rowLength=0;
			int numLines=0;
			double[][] means= new double[0][];
			for(int i=initIndex; i<=endIndex;  i++) {
				String sourceFileName = this.sourceFileStartStub + Integer.toString(i) + this.sourceFileEndStub;
				FileReader fileReader1 = new FileReader(sourceFileName);			
				
				LineNumberReader lineReader = new LineNumberReader(fileReader1);;			
				String line = lineReader.readLine();
				tokenizer = new StringTokenizer(line, this.sourceDelimiter);
				rowLength = tokenizer.countTokens();	
				System.out.println("Num Items in row: " + rowLength);
				numLines=0;				
				while (lineReader.readLine()!=null){
					numLines++;
					
				}
				System.out.println("Num Lines: " + numLines);
				means=new double[numLines][rowLength];
				lineReader.close();
				FileReader fileReader2 = new FileReader(sourceFileName);	
				BufferedReader reader = new BufferedReader(fileReader2);
				
				//Read in column titles without processing.
				reader.readLine();

				for(int j=0; j<numLines; j++) {
					
					String currentLine = reader.readLine();
					System.out.println(currentLine);
					tokenizer = new StringTokenizer(currentLine, this.sourceDelimiter);
					
					rowLength = tokenizer.countTokens();


					int k=0;
					while(tokenizer.hasMoreTokens()) {
						
						String s = tokenizer.nextToken();
						
						means[j][k]+=Integer.parseInt(s);
						
						k++;
						
						

					}

				}
				

			}
			for(int j=0; j<numLines; j++) {
				double mean = means[j][0]/numSims;

				String meanToWrite = Double.toString(mean);
				this.writer.write(meanToWrite);
				for(int k=1; k<rowLength; k++) {
					mean = means[j][k]/(numSims);
					meanToWrite = this.targetDelimiter + Double.toString(mean);
					this.writer.write(meanToWrite);						
				}


				this.writer.write("\n");
			}
			this.writer.close();
		}
		catch(Exception e) {System.err.println("Unable to read source file.");}
		
			
	}
	
	public static void main(String[] args) {
		SimFileReader reader = new SimFileReader("TS5000CloneLocations", ".csv", SimFileReader.COMMA_SPACE, "MEANS_CloneRegions_HighPR.csv", SimFileReader.COMMA);
		String[] rgColumns = SimFileWriter.MM_COLUMNS;
		String columns = "";
		for(int i=0; i<rgColumns.length; i++) {
			columns += rgColumns[i];
		}
		reader.writeColumns(columns);
		reader.generateMeansFile(1, 10);
	}
	

}
