# Supplementary material for: How neurons migrate: a dynamic in-silico model of neuronal migration in the developing cortex
Source: BMC Syst Biol. 2011 Sep 30;5:154. doi: 10.1186/1752-0509-5-154 (PMC3198702; doi:10.1186/1752-0509-5-154)
Supplement: Additional file 5 — A compressed file of the source code of the model. Written in Java and compiled using Mason (see Material and Methods). [file 1752-0509-5-154-S5.ZIP › neuronalmigrationWild/SimFileWriter.java]

package sim.app.neuronalmigrationWild;

import java.io.*;
import sim.field.grid.*;
import sim.engine.SimState;
import sim.field.grid.*;
import sim.util.*;
import sim.engine.*;
import ec.util.MersenneTwisterFast;
import sim.portrayal.*;

/**
 * Writes simulation to a CSV file so it can be analysed and/or visualised.
 * @author t-chche
 *
 */
public class SimFileWriter {
	//Column indexes for the neuron data file. This will store the states at each time step of every neuron.
	public static short NEURON_TS_INDEX = 0;
	public static short NEURON_ID_INDEX = 1;
	public static short NEURON_X_INDEX = 2;
	public static short NEURON_Y_INDEX = 3;
	public static short NEURON_DX_INDEX = 4;
	public static short NEURON_DY_INDEX = 5;
	public static short NEURON_CELL_CYCLE_INDEX = 6;
	public static short NEURON_MIGRATION_MODE_INDEX = 7;
	public static short NEURON_CLONEID_INDEX = 8;
	public static short NEURON_GENERATION_INDEX = 9;
	
	public static String[] GRID_PARAMETER_COLUMNS = {"No. neurons","Ca2+ Concentration Gradient","Glial"};
	public static String[] NEURON_COLUMNS = {"TS","ID","location.x","location.y","velocity.dx","velocity.dy","CellCycleStg","MigrationMode","CloneID","Generation"};
	public static String[] MM_COLUMNS = {"TS","Radial Progenitor","Radial Multipolar","Radial Translocation","Radial Locomotion","Tangential","Glial stop","Retrograde","Accumulate","Glial cell cycle"};
	public static String[] REGION_COLUMNS = {"TS","VS","VZ","SVZ","IZ","CP","MZ"};
	
	public static String DEFAULT_CLONE_LOCATION_FNAME_ENDSTUB = "CloneLocations.csv";
	
	public FileWriter neuronWriter;
	public FileWriter gridWriter;
	public FileWriter migrationWriter;
	public FileWriter neuronFreqWriter;
	public FileWriter cloneLocationWriter;
	
	/**
	 * Constructor.
	 * @param theNeuronFName
	 * @param theGridFName
	 */
	public SimFileWriter(String theNeuronFName, String theGridFName, String theMigrationFName) {
		try{
			this.neuronWriter = new FileWriter(theNeuronFName);
			this.gridWriter = new FileWriter(theGridFName);
			this.migrationWriter = new FileWriter(theMigrationFName);

		}
		catch(Exception e){System.err.println("Problem creating Filewriters.");}
	}
	
	/**
	 * Constructor.
	 * @param theNeuronFName
	 * @param theGridFName
	 */
	public SimFileWriter(String theNeuronFName, String theGridFName, String theMigrationFName, String theNeuronFreqFName) {
		try{
			this.neuronWriter = new FileWriter(theNeuronFName);
			this.gridWriter = new FileWriter(theGridFName);
			this.migrationWriter = new FileWriter(theMigrationFName);
			this.neuronFreqWriter = new FileWriter(theNeuronFreqFName);
		}
		catch(Exception e){System.err.println("Problem creating Filewriters.");}
	}

	/**
	 * Constructor.
	 * @param theNeuronFName
	 * @param theGridFName
	 */
	public SimFileWriter(String theNeuronFName, String theGridFName, String theMigrationFName, String theNeuronFreqFName, String theCloneLocFName) {
		try{
			this.neuronWriter = new FileWriter(theNeuronFName);
			this.gridWriter = new FileWriter(theGridFName);
			this.migrationWriter = new FileWriter(theMigrationFName);
			this.neuronFreqWriter = new FileWriter(theNeuronFreqFName);
		}
		catch(Exception e){System.err.println("Problem creating Filewriters.");}
	}

	
	/**
	 * Writes the column headings to the simulation files.
	 */
	public void writeColumns() {
		
		//this.writeNeuronColumns();
		this.writeMMColumns();

		
	}

	public void writeColumns(int theGridHeight) {
		
		this.writeNeuronColumns();
		this.writeMMColumns();
		this.writeNeuronFreqColumns(theGridHeight);
		this.writeRegionColumns();

		
	}


	
	/**
	 * Closes the file writers.
	 */
	public void finish() {
		try {
			this.neuronWriter.close();
			this.migrationWriter.close();
			this.gridWriter.close();
			this.neuronFreqWriter.close();
		}
		catch(Exception e) {System.err.println("Error closing file.");}
	}
	
	/**
	 * Writes the column headings to the neuron simulation file.
	 */
	public void writeNeuronColumns() {
		String neuronColumns = SimFileWriter.NEURON_COLUMNS[0];
		for(int i=1; i<SimFileWriter.NEURON_COLUMNS.length; i++) {
			neuronColumns += "," + SimFileWriter.NEURON_COLUMNS[i];
		}
		try {
			
			this.neuronWriter.write(neuronColumns);
			this.neuronWriter.write("\n");
		}
		catch(Exception e) {System.err.println("Neuron columns not written");}
		
	}
	
	public void writeMMColumns() {
		String mmColumns = SimFileWriter.MM_COLUMNS[0];
		for(int i=1; i<SimFileWriter.MM_COLUMNS.length; i++) {
			mmColumns += "," + SimFileWriter.MM_COLUMNS[i];
		}
		try{
			this.migrationWriter.write(mmColumns);
			this.migrationWriter.write("\n");
		}
	
		catch(Exception e) {System.err.println("MM columns not written.");}
	}
	
	public void writeRegionColumns(){
		String regionColumns = SimFileWriter.REGION_COLUMNS[0];
		for(int i=1; i<SimFileWriter.REGION_COLUMNS.length; i++) {
			regionColumns += "," + SimFileWriter.REGION_COLUMNS[i];
		}
		try{
			this.gridWriter.write(regionColumns);
			this.gridWriter.write("\n");
		}
		catch (Exception e) {System.err.println("Region Columns not written.");}
		
	}
	
	public void writeNeuronFreqColumns(int theGridHeight) {
		String neuronFreqColumns = "TS";
		for(int i=0; i<theGridHeight; i++) {
			neuronFreqColumns += "," + i;
		}
		try{
			this.neuronFreqWriter.write(neuronFreqColumns);
			this.neuronFreqWriter.write("\n");
		}
		catch(Exception e) {System.err.println("Neuron Frequency Columns not written.");}
	}
	
	/**
	 * Writes neuron data for to the neuron simulation file.
	 * @param theNeuron
	 * @param theTS
	 */
	public void writeNeuronToFile(Neuron theNeuron, long theTS) {
		String neuronData = Long.toString(theTS);
		if(SimFileWriter.NEURON_ID_INDEX==1) {
			neuronData += "," + Integer.toString(theNeuron.id);
		}
		if(SimFileWriter.NEURON_X_INDEX==2) {
			neuronData += "," + Integer.toString(theNeuron.location.x);
		}
		if(SimFileWriter.NEURON_Y_INDEX==3) {
			neuronData += "," + Integer.toString(theNeuron.location.y);
		}
		if(SimFileWriter.NEURON_DX_INDEX==4) {
			neuronData += "," + Integer.toString(theNeuron.velocity.x);
		}
		if(SimFileWriter.NEURON_DY_INDEX==5) {
			neuronData += "," + Integer.toString(theNeuron.velocity.y);
		}
		if(SimFileWriter.NEURON_CELL_CYCLE_INDEX==6) {
			neuronData += "," + Integer.toString(theNeuron.cellCycleStage);
		} 
		if(SimFileWriter.NEURON_MIGRATION_MODE_INDEX==7) {
			neuronData += "," + Integer.toString(theNeuron.migrationMode);
		} 
		if(SimFileWriter.NEURON_CLONEID_INDEX==8) {
			neuronData += "," + Integer.toString(theNeuron.cloneID);
		}
		if(SimFileWriter.NEURON_GENERATION_INDEX==9) {
			neuronData += "," + Integer.toString(theNeuron.generation);
		}
		
		try{
			this.neuronWriter.write(neuronData);
			this.neuronWriter.write("\n");
			
		}
		catch(Exception e){ System.err.println("Data for Neuron " + theNeuron.id + "at ts " + theTS + "not written.");}
	}
	
	public void writeCumMMToFile(int[] theFreqs, long theTS, boolean reset) {
		String mmData = Long.toString(theTS);
		
		for(int i=0; i<theFreqs.length; i++) { 
			mmData += "," + Integer.toString(theFreqs[i]);
			if(reset) {
				theFreqs[i]=0;
			}
		}		
		
		try{
			this.migrationWriter.write(mmData);
			this.migrationWriter.write("\n");
			
		}
		catch(Exception e){ System.err.println("Migration mode at ts " + theTS + " not written.");}
	}
	
	public void writeCummRegionsToFile(int[] theFreqs, long theTS, boolean reset) {
		String regionData = Long.toString(theTS);
		
		for(int i=0; i<theFreqs.length; i++) {
			regionData += "," + Integer.toString(theFreqs[i]);
			if(reset) {
				theFreqs[i]=0;
			}
		}
		
		try {
			this.gridWriter.write(regionData);
			this.gridWriter.write("\n");
		}
		catch(Exception e) {System.err.println("Regions at ts " + theTS + " not written.");}
	}
	
	public void writeNeuronFreqsToFile(SparseGrid2D theSimulationGrid, int theGridHeight, int theGridWidth, long theTS) {
		int[] freqs = new int[theGridHeight];
		String freqData = Long.toString(theTS);
		for(int i=0; i<theGridHeight; i++) {
			for(int j=0; j<theGridWidth; j++) {

				Bag objects = theSimulationGrid.getObjectsAtLocation(j, i);
				if(objects!=null) {
					for(int k=0; k<objects.numObjs; k++) {
						freqs[i]++;
					}
				}
			}
			freqData += "," + Integer.toString(freqs[i]); 
			
		}
			
		
		try{
			this.neuronFreqWriter.write(freqData);
			this.neuronFreqWriter.write("\n");
		}
		catch(Exception e) {System.err.println("Neuron frequency at ts " + theTS);}
	}
	
	public void writeCloneLocationsToFile(SparseGrid2D theSimGrid, long theTimeStep){
		String fileName = "TS" + theTimeStep + SimFileWriter.DEFAULT_CLONE_LOCATION_FNAME_ENDSTUB;
		try {
			this.cloneLocationWriter = new FileWriter(fileName);
		}
		catch (Exception e) {}
		int[][] frequencies = new int[theSimGrid.getWidth()][theSimGrid.getWidth()];
		for(int i=0; i<theSimGrid.getHeight(); i++) {
			for (int j=0; j<theSimGrid.getWidth(); j++) {
				Bag currentNeuronList = theSimGrid.getObjectsAtLocation(j, i);
				if(currentNeuronList!=null) {
					for(int k=0; k<currentNeuronList.numObjs; k++) {
						Neuron currentNeuron = (Neuron)currentNeuronList.get(k);
						frequencies[j][currentNeuron.cloneID]++;
					}
				}
			}
		}
		for(int i=0; i<frequencies.length; i++) {
			for(int j=0; j<frequencies[0].length; j++) {
				try {
					this.cloneLocationWriter.write(Integer.toString(frequencies[i][j]));
					this.cloneLocationWriter.write(",");

				}
				catch(Exception e) {}
			}
			try {
				this.cloneLocationWriter.write("\n");
			}
			catch (Exception e) {}

		}
		try {
			this.cloneLocationWriter.close();
		}
		catch(Exception e) {}


	}
	
	public static void main(String[] args) {
		SimFileWriter testWriter = new SimFileWriter("neuronDataFile.csv", "concDataFile.csv", "migDataFile.csv");
		testWriter.writeNeuronColumns();
		testWriter.finish();
	}
	
}
