# Supplementary material for: How neurons migrate: a dynamic in-silico model of neuronal migration in the developing cortex
Source: BMC Syst Biol. 2011 Sep 30;5:154. doi: 10.1186/1752-0509-5-154 (PMC3198702; doi:10.1186/1752-0509-5-154)
Supplement: Additional file 5 — A compressed file of the source code of the model. Written in Java and compiled using Mason (see Material and Methods). [file 1752-0509-5-154-S5.ZIP › neuronalmigrationWild/SimNeuronMigration.java]

package sim.app.neuronalmigrationWild;
import sim.engine.*;
import sim.util.*;
import sim.field.grid.*;
import java.util.*;
import java.io.*;

import ec.util.MersenneTwisterFast;


public class SimNeuronMigration extends SimState {
	
	/**
	 * CLASS DEFINITIONS:
	 */
	//short labels for neuron and concentration simulation files.
	public static short FILE_NEURONS = 0;
	public static short FILE_CONCENTRATIONS = 1; 
	public static short FILE_MIGRATION_MODES = 2;
	public static short FILE_MIGRATION_FREQUENCIES = 3;
	public static short FILE_REGIONS = 4;

	//Simulation input files:
	public static String[] DEFAULT_CONCENTRATION_FNS = {"Ca2.txt", "Reelin.txt", "Filip.txt", "Glial.txt"}; 
	public static String[] DEFAULT_DELIMITERS = {"\t", "\t", "\t", "\t"};
	public static int[] DEFAULT_GRADIENTS = {1, 0, 0, 0};
	public static int[] DEFAULT_INIT_VALUES = {0, 0, 0, 1};
	public static String FN_MIGRATION_GRID = "migration.txt";
	
	//Simulation output files:
	public static String FN_NEURON = "NeuronStates_Output.csv";
	public static String FN_MM_FREQUENCIES = "MigrationModes_Output.csv";
	public static String FN_NEURONFREQUENCIES = "Neuron_Frequencies.csv";
	public static String FN_REGIONFREQUENCIES = "Regions_Output.csv";
	
	//The spatially determined gradients that are explicitly modelled.
	public static short NUM_MOLECULE_TYPES = 4;
	public static short GRID_CA2_INDEX = 0;
	public static short GRID_REELIN_INDEX = 1;
	public static short GRID_FILIP_INDEX = 2;
	public static short GRID_GLIAL_INDEX = 3;
		
	//Default simulation parameters.
	public static int defaultNumNeurons = 1;
	public static int defaultNeighbourhood = 1;
	
	public static int DEFAULT_SIM_TIME = 5000; //Represents approx. 52 days. (1250 hours)
	//public static int MAX_DIVISIONS = 10000;
	

		
	
	

	 
	/**
	 * INSTANCE DECLARATIONS:
	 */
	//Random generator for the simulation.
	public MersenneTwisterFast randomGenerator;
	
	
	//Parameter controlling the probability of division. This is incremented with time so that the division
	//rate is reduced over time.
	public double divisionProbability = 1.0;
	public double divisionDecrement = 0.0001;
	
	//Dimensions of the grid.
	public int gridWidth;
	public int gridHeight;
	
	//Instance variables.
	public SparseGrid2D simulationGrid; //Holds the objects of the simulation, in this case neurons.
	public IntGrid2D migrationGrid; //Determines where neurons are permitted to migrate to.
	public IntGrid2D[] concentrationGrids; //Array of concentration grids representing extracellular factors and molecules.
	public int numNeurons; //The number of neurons in the simulation.
	public int[] migrationCounters = new int[Neuron.NUM_MM];
	public int[]regionCounters = new int[SimFileWriter.REGION_COLUMNS.length-1];
	
 
	public int clock=0; 
	public SimFileWriter simFileWriter;
	public boolean written = false;
	
	//Mutation rates.
	public float lis1LossMutationRate = 0f;
	public float dcxLossMutationRate = 0f;
	public float flnaLossMutationRate = 0f;
	
	// some properties to appear in the inspector
    public double getInitialDivisionProbability() { return divisionProbability; }
    public void setInitialDivisionProbability(double theDivisionProbability) {divisionProbability = theDivisionProbability;}
    public double getDivisionDecrementOverTime() {return divisionDecrement;}
    public void setDivisionDecrementOverTime(double theDivisionDecrement) {divisionDecrement = theDivisionDecrement;}
    
    
    
	public SimNeuronMigration(long seed){
		super(seed);
		
	}
	
	
	/**
	 * Initialises the grids for explicitly modelled concentration gradients.
	 * Each file contains teh gradients for each grid.
	 * @param moleculeTypes An array of indexes indicating the molecule types whose concentrations are to be explicitly modelled.
	 */
	public void initGrids(String[] fileNames, String[] delimiters) {
		this.initSimulationGrid();
		
		
		this.concentrationGrids = new IntGrid2D[fileNames.length];
		
		for(int gridNum=0; gridNum<fileNames.length; gridNum++) {
			try{
				//If the file is present, initialise from file.
				FileReader f = new FileReader(fileNames[gridNum]);
				GridMaker gridMaker = new GridMaker(fileNames[gridNum], delimiters[gridNum]);
				this.concentrationGrids[gridNum] = gridMaker.generateGrid(this.gridWidth, this.gridHeight); 

			}
			catch(Exception e) {
				IntGrid2D current = new IntGrid2D(this.gridWidth, this.gridHeight);
				
				//If file is not present, then use default concentration gradients.
				int concVal = SimNeuronMigration.DEFAULT_INIT_VALUES[gridNum];
				for(int i=0; i<this.gridHeight; i++) {
					for(int j=0; j<this.gridWidth; j++) {
						current.set(j, i, concVal);
						
					}
					concVal += SimNeuronMigration.DEFAULT_GRADIENTS[gridNum];
					
				}
				this.concentrationGrids[gridNum] = current;
			}
		}
		System.out.println("GridHeight: " + this.gridHeight);
		System.out.println("GridWidth: " + this.gridWidth);
		
		

	}
	
	public void initSimulationGrid() {
		GridMaker gridMaker = new GridMaker(SimNeuronMigration.FN_MIGRATION_GRID, GridMaker.TAB);
		this.migrationGrid = gridMaker.generateGrid();
		this.gridWidth = this.migrationGrid.getWidth();
		this.gridHeight = this.migrationGrid.getHeight();
		this.simulationGrid = new SparseGrid2D(this.gridWidth, this.gridHeight);
	}
	
	public void initFiles() {
		this.simFileWriter = new SimFileWriter(this.createFileName(SimNeuronMigration.FILE_NEURONS), this.createFileName(SimNeuronMigration.FILE_REGIONS), this.createFileName(SimNeuronMigration.FILE_MIGRATION_MODES), this.createFileName(SimNeuronMigration.FILE_MIGRATION_FREQUENCIES));
		this.simFileWriter.writeColumns(this.simulationGrid.getHeight());
	}
	
	public Neuron[] initNeurons() {
		Neuron[] neurons = new Neuron[this.gridWidth]; {
			for(int i=1; i<this.gridWidth-1; i++) {
				Int2D neuronLocation = new Int2D(i, 0);
				neurons[i] = this.insertGlial(neuronLocation, Neuron.MM_GLIAL);
			}
		}
		return neurons;
	}
	
	/*public Neuron[] initNeuronsRandom() {
		Neuron[] neurons = new Neuron[SimNeuronMigration.defaultNumNeurons];
		this.numNeurons = 0;
		int initialLocationMinX=0;
		int initialLocationY=0;
		int initialLocationMaxX = this.gridWidth-1;
		int xRange = initialLocationMaxX-initialLocationMinX;
		
		for(int j=0; j<this.gridHeight; j++) {
			for(int i=0; i<this.gridWidth; i++) {
				if(this.migrationGrid.get(i, j)==1) {
					initialLocationMinX = i;
					initialLocationY = j;
					break;
				}
			}
		}		

		for(int i=this.gridWidth-1; i>0; i--) {
			if(this.migrationGrid.get(i, initialLocationY)==1) {
				initialLocationMaxX=i;
				break;
			}
		}
		System.out.println(initialLocationMinX);
		
		for(int i=0; i<SimNeuronMigration.defaultNumNeurons; i++) {		
					
			Int2D neuronLocation = getRandomXLocation(xRange, initialLocationMinX, initialLocationY);
			
			if(simulationGrid.getObjectsAtLocation(neuronLocation.x, neuronLocation.y)==null) {
					neurons[i]=this.insertNeuron(neuronLocation);
					

			}
			else {
				int distanceFromTarget=1;
				
				if(this.randomGenerator.nextBoolean()) {
					
					while(neuronLocation.x+distanceFromTarget<initialLocationMaxX) {
						Int2D newLocation = new Int2D(neuronLocation.x+distanceFromTarget, neuronLocation.y);
						if(simulationGrid.getObjectsAtLocation(newLocation.x, newLocation.y)==null) {
							neurons[i]=this.insertNeuron(newLocation);
							
							}
						distanceFromTarget++;
					}
					while(neuronLocation.x-distanceFromTarget>initialLocationMinX) {
						Int2D newLocation = new Int2D(neuronLocation.x-distanceFromTarget, neuronLocation.y);
						if(simulationGrid.getObjectsAtLocation(newLocation.x, newLocation.y)==null) {
							neurons[i]=this.insertNeuron(newLocation);
							
							}
						distanceFromTarget++;
					}
					
				}
				else {
					//Try the other order around.
					while(neuronLocation.x-distanceFromTarget>initialLocationMinX) {
						Int2D newLocation = new Int2D(neuronLocation.x-distanceFromTarget, neuronLocation.y);
						if(simulationGrid.getObjectsAtLocation(newLocation.x, newLocation.y)==null) {
							neurons[i]=this.insertNeuron(newLocation);
							
							}
						distanceFromTarget++;
					}
					while(neuronLocation.x+distanceFromTarget<initialLocationMaxX) {
						Int2D newLocation = new Int2D(neuronLocation.x+distanceFromTarget, neuronLocation.y);
						if(simulationGrid.getObjectsAtLocation(newLocation.x, newLocation.y)==null) {
							neurons[i]=this.insertNeuron(newLocation);
							
							}
						distanceFromTarget++;
					}
				}
				
				
			}	
			
			
		}
		return neurons;	
		
	}*/
	
	/**
	 * Starts the simulation.
	 */
	public void start(){
		super.start();		
		this.randomGenerator =  new MersenneTwisterFast();
		this.numNeurons = SimNeuronMigration.defaultNumNeurons;
		this.initGrids(SimNeuronMigration.DEFAULT_CONCENTRATION_FNS, SimNeuronMigration.DEFAULT_DELIMITERS);
		this.initFiles();
		Neuron[] neurons = this.initNeurons();
		for(int i=0; i<neurons.length; i++) {
			schedule.scheduleRepeating(neurons[i]);
		}	
				
		
	}
	
	
	public void stop() {
		this.simFileWriter.finish();
		for(int i=0; i<this.migrationCounters.length; i++) {
			System.out.println("MM " + i + ": " + this.migrationCounters[i]);
		}
		System.exit(0);
	}
	
	public Int2D getRandomXLocation(int theXRange, int theXMin, int theY) {
		Int2D location = new Int2D(this.randomGenerator.nextInt(theXRange)+theXMin, theY);
		return location;
	}
	public Neuron insertNeuron(Int2D theLocation) {
		byte lis1;
		byte dcx;
		byte flna;
		if(this.randomGenerator.nextBoolean(this.lis1LossMutationRate)) {
			 lis1 = NeuronNucleus.LOSS;
		}
		else {
			lis1=NeuronNucleus.LIS1_DEFAULT;
		}
		if(this.randomGenerator.nextBoolean(this.dcxLossMutationRate)) {
			 dcx = NeuronNucleus.LOSS;
		}
		else {
			dcx=NeuronNucleus.DCX_DEFAULT;
		}
		if(this.randomGenerator.nextBoolean(this.flnaLossMutationRate)) {
			 flna = NeuronNucleus.LOSS;
		}
		else {
			flna=NeuronNucleus.FLNA_DEFAULT;
		}


		Neuron neuron = new Neuron(this.numNeurons, theLocation, lis1, dcx, flna);
		simulationGrid.setObjectLocation(neuron, neuron.location);		
		this.numNeurons++;
		return neuron;

	}
	
	public Neuron insertGlial(Int2D theLocation, short theMigrationMode) {
		byte lis1;
		byte dcx;
		byte flna;
		if(this.randomGenerator.nextBoolean(this.lis1LossMutationRate)) {
			 lis1 = NeuronNucleus.LOSS;
		}
		else {
			lis1=NeuronNucleus.LIS1_DEFAULT;
		}
		if(this.randomGenerator.nextBoolean(this.dcxLossMutationRate)) {
			 dcx = NeuronNucleus.LOSS;
		}
		else {
			dcx=NeuronNucleus.DCX_DEFAULT;
		}
		if(this.randomGenerator.nextBoolean(this.flnaLossMutationRate)) {
			 flna = NeuronNucleus.LOSS;
		}
		else {
			flna=NeuronNucleus.FLNA_DEFAULT;
		}

		Neuron neuron = new Neuron(this.numNeurons, theLocation, lis1, dcx, flna, theMigrationMode);
		simulationGrid.setObjectLocation(neuron, neuron.location);		
		this.numNeurons++;
		return neuron;
	}
	
	public String createFileName(short fileNameType) {
		String fn = "";
		if(fileNameType==SimNeuronMigration.FILE_NEURONS) {
			long time = System.currentTimeMillis();
			fn = Long.toHexString(time);
			fn+=SimNeuronMigration.FN_NEURON;
			return fn;
		}
		else if(fileNameType==SimNeuronMigration.FILE_CONCENTRATIONS) {
			 
		}
		else if(fileNameType==SimNeuronMigration.FILE_MIGRATION_MODES) {
			long time = System.currentTimeMillis();
			fn = Long.toHexString(time);
			fn+=SimNeuronMigration.FN_MM_FREQUENCIES;
			return fn;
		}
		else if(fileNameType==SimNeuronMigration.FILE_MIGRATION_FREQUENCIES) {
			long time = System.currentTimeMillis();
			fn = Long.toHexString(time);
			fn+=SimNeuronMigration.FN_NEURONFREQUENCIES;
		}
		else if(fileNameType==SimNeuronMigration.FILE_REGIONS) {
			long time = System.currentTimeMillis();
			fn = Long.toHexString(time);
			fn+=SimNeuronMigration.FN_REGIONFREQUENCIES;
		}
		return fn;
		
	}
	
	
	
	public static void main(String[] args) {
    {

    	    doLoop(SimNeuronMigration.class, args);
	      System.exit(0);
    	
    	/*int numSims = 20;
    	for(int i=0; i<numSims; i++) {
    		SimNeuronMigration sim = new SimNeuronMigration(i);
    		sim.start();
    		
    	}*/
	   }    
    }    

		    
	
}
