# Supplementary material for: How neurons migrate: a dynamic in-silico model of neuronal migration in the developing cortex
Source: BMC Syst Biol. 2011 Sep 30;5:154. doi: 10.1186/1752-0509-5-154 (PMC3198702; doi:10.1186/1752-0509-5-154)
Supplement: Additional file 5 — A compressed file of the source code of the model. Written in Java and compiled using Mason (see Material and Methods). [file 1752-0509-5-154-S5.ZIP › neuronalmigrationWild/SimNeuronMigrationWithUI.java]

package sim.app.neuronalmigrationWild;

import sim.engine.*;
import sim.display.*;
import sim.portrayal.grid.*;
import sim.portrayal.simple.*;
import javax.swing.*;
import java.awt.Color;

public class SimNeuronMigrationWithUI extends GUIState{
	public Display2D display;
    public JFrame displayFrame;
    ValueGridPortrayal2D glialGridVisual = new ValueGridPortrayal2D("Glial");
    FastValueGridPortrayal2D migrationGridVisual = new FastValueGridPortrayal2D("Migration Grid");
    //FastValueGridPortrayal2D caGradientVisual = new FastValueGridPortrayal2D("Ca+ concentration");
    SparseGridPortrayal2D gridVisual = new SparseGridPortrayal2D();
   
    
    public static void main(String[] args)
    {
    	SimNeuronMigrationWithUI neuronMigration = new SimNeuronMigrationWithUI();
    	Console c = new Console(neuronMigration);
    	c.setVisible(true);
    }

public SimNeuronMigrationWithUI() { 
	super(new SimNeuronMigration(System.currentTimeMillis())); 
}
public SimNeuronMigrationWithUI(SimState state) { super(state); }

public static String getName() { return "Neuronal Migration"; }

public void setupPortrayals()
{
    SimNeuronMigration dm = (SimNeuronMigration)state;

    // tell the portrayals what to portray and how to portray them
    
    /*caGradientVisual.setMap(new sim.util.gui.SimpleColorMap(
                                      0,
                                      dm.gridHeight,
                                      new Color(0,255,255,0),
                                      new Color(0,0,255, 255) ));
    caGradientVisual.setField(dm.concentrationGrids[SimNeuronMigration.GRID_CA2_INDEX]);*/
    
    migrationGridVisual.setMap(new sim.util.gui.SimpleColorMap(
    0,
    dm.gridHeight,
    Color.BLACK,
    Color.DARK_GRAY));
    migrationGridVisual.setField(dm.migrationGrid);


    glialGridVisual.setMap(new sim.util.gui.SimpleColorMap(
            0,
            1,
            Color.BLACK,
            Color.DARK_GRAY));
    glialGridVisual.setField(dm.concentrationGrids[SimNeuronMigration.GRID_GLIAL_INDEX]);
    gridVisual.setField(dm.simulationGrid);
    java.awt.geom.AffineTransform transformation = new java.awt.geom.AffineTransform();
    transformation.rotate(0);
    //gridVisual.setPortrayalForClass(DummyNeuron.class, new OvalPortrayal2D(Color.RED, 0.3));
    
    gridVisual.setPortrayalForClass(Neuron.class, new TransformedPortrayal2D(new NeuronPortrayal(Color.WHITE, 0.35), transformation));
    
    
    
    // reschedule the displayer
    display.reset();

    // redraw the display
    display.repaint();
    }

public void start()
    {
    super.start();  // set up everything but replacing the display
    // set up our portrayals
    setupPortrayals();
    }
        
public void load(SimState state)
    {
    super.load(state);
    // we now have new grids.  Set up the portrayals to reflect that
    setupPortrayals();
    }

public void init(Controller c)
{
    super.init(c);
    
    // Make the Display2D.  We'll have it display stuff later.
    display = new Display2D(400,800,this,1); // 
    displayFrame = display.createFrame();
    c.registerFrame(displayFrame);   // register the frame so it appears in the "Display" list
    displayFrame.setVisible(true);

    // attach the portrayals from bottom to top
    display.attach(migrationGridVisual, "Migration Grid");
    display.attach(glialGridVisual, "Glial");
    
    //display.attach(caGradientVisual,"Concentration of Ca2+");
    display.attach(gridVisual,"Neurons");
    
    // specify the backdrop color  -- what gets painted behind the displays
    display.setBackdrop(Color.white);
}
    
public void quit()
{
    super.quit();
    
    // disposing the displayFrame automatically calls quit() on the display,
    // so we don't need to do so ourselves here.
    if (displayFrame!=null) displayFrame.dispose();
    displayFrame = null;  // let gc
    display = null;       // let gc
    }


}
